# Supplementary material for: Untargeted metabolomics reveals the effect of rearing systems on bone quality parameters in chickens
Source: Front Genet. 2023 Jan 4;13:1071562. doi: 10.3389/fgene.2022.1071562 (PMC9846032; doi:10.3389/fgene.2022.1071562)
Supplement: Supplementary file 1 [file Table2.XLSX]

## Sheet: Sheet1
Supplementary Table 2. The differential metabolites between the two groups
The annotated differential metabolites	Fold Change	log2(FC)	P-value	VIP-value
Tryptophan betaine	15.34	3.9392	1.83e-11	1.93326
Ectoine	0.0056597	-7.465	2.19e-11	1.93941
2'-deoxycytidine 5'-monophosphate	4.3425	2.1185	9.38e-10	1.9089
Hypoxanthine	10.33	3.3687	1.35e-09	1.90285
D-erythro-sphingosine-1-phosphate	6.2766	2.65	1.55e-08	1.88458
Equol	0.075161	-3.7339	2.35e-08	1.87289
Dl-octopamine	7.8253	2.9681	2.99e-08	1.88307
Betonicine	3.8476	1.944	3.22e-08	1.88516
Lys-Trp-Lys	0.034518	-4.8565	4.82e-08	1.88078
Indole-3-carboxylic acid	2.3247	1.217	5.32e-08	1.86542
Protoporphyrin ix	3.8377	1.9402	6.33e-08	1.86112
Guanidine	2.5002	1.3221	1.31e-07	1.84406
(r)-(+)-arachidonyl-1'-hydroxy-2'-propylamide	2.3914	1.2579	2.51e-07	1.83903
Phlorizin	2.8303	1.501	2.63e-07	1.85325
Gentianose	3.9233	1.9721	5.68e-07	1.81891
His-Lys	4.5521	2.1865	1.16e-06	1.79654
1,2-dilauroyl-sn-glycero-3-phosphatidylcholine	11.74	3.5534	1.53e-06	1.80116
Schizandrin a	11.392	3.51	1.65e-06	1.783
5-aminovaleric acid betaine	0.060613	-4.0442	2.07e-06	1.78481
N-acetylhistamine	4.0404	2.0145	3.27e-06	1.77398
L-Glutamate	1.4019	0.48737	3.61e-06	1.78761
Choline	2.3937	1.2593	3.92e-06	1.73554
Octanoylcarnitine	3.0952	1.6301	4.35e-06	1.73308
Melezitose	13.539	3.7591	4.78e-06	1.74943
(1s,2r-d-erythro-2-n-myristoylamino)-1-phenyl-1-propanol	2.6494	1.4057	5.25e-06	1.74419
N-acetyl-5-hydroxytryptamine	3.327	1.7342	5.62e-06	1.77938
Niacinamide	2.0971	1.0684	5.88e-06	1.732
2'-deoxycytidine	4.8957	2.2915	7.23e-06	1.72325
Glutamic acid	1.4438	0.52985	8.38e-06	1.75506
RU-0211	2.2275	1.1554	8.45e-06	1.74842
Glycerol 3-phosphate	6.6895	2.7419	8.62e-06	1.71689
2,4,6-tri-tert-butylaniline	2.0123	1.0088	1.32e-05	1.71372
Pyridine	1.9363	0.95327	1.36e-05	1.70524
Ethanolamine	3.189	1.6731	1.38e-05	1.70782
Serotonin	2.5564	1.3541	1.38e-05	1.75046
Trans-carboxyglimepiride	1.8584	0.89408	1.75e-05	1.73796
Pro-Trp-Arg	6.263	2.6469	1.84e-05	1.68751
Daidzein	0.29399	-1.7662	1.97e-05	1.69496
Glu-Gly-Arg	3.2967	1.721	2.21e-05	1.68217
2-piperidone	0.40012	-1.3215	2.42e-05	1.69034
3'-.alpha.-sialyl-n-acetyllactosamine	2.2164	1.1482	2.45e-05	1.71059
trans-cinnamate	1.395	0.48026	3.14e-05	1.6815
Canthaxanthin	0.56334	-0.82793	3.4e-05	1.68484
O-tolidine	0.15931	-2.6501	3.8e-05	1.66107
.alpha.,.beta.-trehalose	1.791	0.8408	4.08e-05	1.68295
Ile-Asn	2.3096	1.2077	4.73e-05	1.67067
Ferricrocin [m-h2+fe]	6.4015	2.6784	5.21e-05	1.65514
Uracil	3.2416	1.6967	5.97e-05	1.65451
Harringtonine	0.46852	-1.0938	7.19e-05	1.62049
L-propionylcarnitine	2.6012	1.3792	8.4e-05	1.60741
3-hydroxyanthranilic acid	5.011	2.3251	9.42e-05	1.61276
Asn-Glu-Arg	4.1787	2.0631	0.00011344	1.60401
Genistein	0.31855	-1.6504	0.00015033	1.58692
5-(morpholinomethyl)-3-(2-nitrobenzylidenamino)-2-oxazolidinone	1.8252	0.86808	0.0001755	1.61507
Phenylacetaldehyde	1.3116	0.39138	0.00018616	1.59622
1-(benzo[d][1,3]dioxol-4-yl)-2-(methylamino)pentan-1-one	1.9445	0.95942	0.00018749	1.61357
Trimethylamine n-oxide	0.14922	-2.7445	0.00019914	1.58677
Gamma-glu-glu	0.64462	-0.63349	0.00023015	1.57016
Metronidazole	2.4858	1.3137	0.00026108	1.58527
2-amino-1-phenylethanol	1.3245	0.40542	0.00030664	1.55148
3-methoxymethcathinone	2.3312	1.2211	0.00032498	1.57524
.beta.-estradiol 17-valerate	1.7335	0.79372	0.0003386	1.557
Benzalkonium chloride (c12)	0.20313	-2.2995	0.000451	1.55567
Trans-cinnamic acid	1.3193	0.39981	0.00052871	1.51815
Fenpropidin	1.6773	0.74613	0.00058142	1.52064
1-behenoyl-2-hydroxy-sn-glycero-3-phosphocholine	1.688	0.75532	0.00062278	1.51876
Trehalose	1.7366	0.79629	0.00082657	1.47319
D-erythro-imidazolylglycerol phosphate	1.2735	0.34875	0.000898	1.47799
Ser-Thr	1.9539	0.96638	0.0010188	1.47798
1,2-dioleoyl-sn-glycerol	1.6695	0.73942	0.0010301	1.50516
(2r,3s,4s,5r,6r)-5-[(2s,3r,4r)-3,4-dihydroxy-4-(hydroxymethyl)oxolan-2-yl]oxy-2-(hydroxymethyl)-6-(2-phenylethoxy)oxane-3,4-diol	2.2809	1.1896	0.0011399	1.49336
Cytosine	1.9356	0.95277	0.0011915	1.43733
Glu-Glu-Arg	1.4243	0.51025	0.0013623	1.43505
Bispyribac	0.59775	-0.7424	0.0013699	1.46919
D-threonine	1.6661	0.73646	0.0013921	1.40781
Phenylalanine	1.2807	0.35698	0.001461	1.42975
1,2-diamino-2-methylpropane	1.3332	0.41484	0.0015118	1.47034
Ethiolat	2.1312	1.0917	0.0016452	1.38158
Pro-Glu	0.49512	-1.0142	0.0019577	1.40941
1-O-(cis-9-Octadecenyl)-2-O-acetyl-sn-glycero-3-phosphocholine	1.6816	0.74985	0.002203	1.42713
L-carnitine	2.3504	1.2329	0.0022714	1.35597
Deoxycarnitine	1.4958	0.58089	0.0023596	1.36135
1-hexadecyl-sn-glycero-3-phosphocholine	1.5109	0.59544	0.0024448	1.3799
DL-threonine	1.7654	0.81996	0.0024751	1.33155
Maltotriose	1.9242	0.94426	0.0024856	1.37743
Androstan-3-ol-17-one 3-glucuronide	0.32368	-1.6273	0.0027015	1.36987
Lnt	1.3426	0.42499	0.0027218	1.36068
Methylprednisolone succinate	1.629	0.70397	0.0030695	1.34379
Histamine	1.7585	0.81435	0.0031147	1.36068
N-(sec-butyl)-n-(4-(sec-butyl(trifluoroacetyl)amino)phenyl-2,2,2-trifluoroacetamide	1.309	0.38847	0.0033869	1.32723
4-methyl-.alpha.-ethylaminopentiophenone	0.3486	-1.5203	0.0033928	1.38008
Stearoylcarnitine	1.3494	0.43228	0.0034327	1.39128
DL-glutamine	0.67673	-0.56335	0.0034572	1.33317
Norvaline betaine	1.6547	0.72657	0.0034786	1.39018
L-Tryptophan	1.9019	0.92742	0.003531	1.37123
L-Norleucine	2.6987	1.4323	0.0036616	1.35558
1,5-pentanediamine	1.4604	0.54634	0.0045164	1.36079
Isovaleryl-l-carnitine	1.898	0.92445	0.0046116	1.28973
Aloesin	1.1734	0.23067	0.0053226	1.27252
Propiconazole	0.70263	-0.50917	0.0056397	1.31745
.alpha.-methyltryptamine	0.57159	-0.80694	0.0057239	1.34243
Citiolone	1.4682	0.55407	0.0057242	1.31837
Hexanoyl-l-carnitine	1.7302	0.79098	0.0057272	1.25968
Acetylcitrulline	0.55617	-0.84639	0.0058195	1.28367
4-hydroxy-l-isoleucine	0.70549	-0.5033	0.0071477	1.2895
Dl-3-aminoisobutyric acid	0.80543	-0.31217	0.0071876	1.26964
Leu-Asp-Lys	1.5023	0.58713	0.0073529	1.23506
L-Histidinol	1.3253	0.40635	0.0074069	1.2672
N-acetylglutamine	2.1186	1.0831	0.0081829	1.27164
1-Stearoyl-sn-glycerol 3-phosphocholine(LPC(18:0))	1.2825	0.35895	0.0090998	1.27342
4-[5-[[4-[5-[acetyl(hydroxy)amino]pentylamino]-4-oxobutanoyl]-hydroxyamino]pentylamino]-4-oxobutanoic acid	1.6643	0.73495	0.0093567	1.30327
1-O-Octadecyl-sn-glyceryl-3-phosphorylcholine	1.3114	0.3911	0.0099514	1.19965
N-.alpha.-(tert-butoxycarbonyl)-l-proline	1.9163	0.93829	0.010213	1.2446
4-hydroxy-l-phenylglycine	1.405	0.49058	0.011723	1.23015
Adenine	0.71195	-0.49014	0.011883	1.15564
Biliverdin	1.3927	0.47791	0.012264	1.19411
1-stearoyl-2-docosahexaenoyl-sn-glycero-3-phosphocholine	1.2862	0.36312	0.012267	1.19781
Pinostrobin	1.2921	0.36973	0.014538	1.21426
L-pyroglutamic acid	0.78042	-0.35768	0.014743	1.20496
2,6-dimethoxyphenol	0.53589	-0.89999	0.017131	1.20849
Enterodiol	0.75766	-0.40038	0.017626	1.14779
L-beta-homomethionine	0.63747	-0.64958	0.018134	1.15221
Trigonelline	0.43501	-1.2009	0.018951	1.14899
Lpc 18:2	1.377	0.46157	0.018981	1.20138
Fenamifos sulfoxide	0.64303	-0.63705	0.019321	1.18673
Thymidine 5'-monophosphate	1.5324	0.61579	0.020788	1.12567
Methanesulfonamide, n-[1-[bis(4-chlorophenyl)methyl]-3-azetidinyl]-n-(3,5-difluorophenyl)-	1.2543	0.32685	0.020791	1.09517
(2s,3s)-3,5,7-trihydroxy-6-methyl-2-(3,4,5-trihydroxyphenyl)-2,3-dihydrochromen-4-one	1.2306	0.29931	0.021549	1.12634
N-acetyl-l-carnosine	0.71239	-0.48926	0.022645	1.09921
L-glutarylcarnitine	1.4365	0.52254	0.023661	1.08189
2-aminophenol	1.525	0.60881	0.024409	1.07305
L-hydroxyarginine	0.78911	-0.3417	0.024425	1.05153
L-Phenylalanine	1.8458	0.88428	0.025674	1.11168
1,2-di-(9z,12z,15z-octadecatrienoyl)-sn-glycero-3-phosphocholine	1.3633	0.44714	0.026186	1.12648
1-palmitoyl-2-azelaoylphosphatidylcholine	1.402	0.48752	0.028323	1.14287
2-hydroxybenzyl alcohol	1.1976	0.26017	0.030525	1.07466
1h-indole-5-sulfonamide, n-(3-chlorophenyl)-3-[[3,5-dimethyl-4-[(4-methyl-1-piperazinyl)carbonyl]-1h-pyrrol-2-yl]methylene]-2,3-dihydro-n-methyl-2-oxo-, (3z)-	1.2529	0.32527	0.032483	1.03315
Dioctyl phthalate	0.84266	-0.24698	0.032984	1.08312
Diatoxanthin	1.2211	0.28824	0.037396	1.02224
Val-Ala-Lys	1.7357	0.79555	0.03769	1.05427
D-2-aminobutyric acid	1.9152	0.9375	0.038766	1.0234
Myristoyl-l-carnitine	1.2031	0.26671	0.040573	1.04736
Betaine	0.87597	-0.19104	0.0406	1.04502
EDTA	1.2204	0.28738	0.041283	1.02813
1-lignoceroyl-2-hydroxy-sn-glycero-3-phosphocholine	1.4686	0.55442	0.04267	1.06434
1-myristoyl-sn-glycero-3-phosphocholine	1.5472	0.62965	0.045927	1.07259
Homogentisic acid	0.70013	-0.51431	0.04624	1.0409
Stachydrine	0.66182	-0.59549	0.049586	1.02183
Inosine	4.5659	2.1909	1.49e-07	1.9734
Sphingosine-1-phosphate	17.998	4.1698	4.24e-07	1.95694
Uridine	3.3762	1.7554	7.3e-07	1.9531
2-amino-3-[hydroxy-[2-hydroxy-3-[octadec-9-enoyl]oxypropoxy]phosphoryl]oxypropanoic acid	11.765	3.5564	3e-07	1.94962
3,4'-dimethoxy-2'-hydroxychalcone	3.8609	1.9489	1.94e-07	1.93957
Stachyose	5.2403	2.3896	1.32e-07	1.9324
Hydroxyisocaproic acid	2.8999	1.536	4.46e-07	1.91532
3-aminopentanoic acid	0.049113	-4.3478	3.75e-06	1.90814
Imatinib	0.17107	-2.5474	4.69e-07	1.90802
Crotonoside	3.9368	1.977	2.48e-06	1.90544
20-trifluoroleukotriene b4	5.3778	2.427	2.38e-06	1.90295
Deoxyguanosine	6.6684	2.7373	4.65e-06	1.89371
1-stearoyl-2-linoleoyl-sn-glycero-3-phospho-l-serine	1.4784	0.56405	1.51e-06	1.87926
Fumarate	2.2746	1.1856	1.51e-06	1.8767
Daidzein 4'-sulfate	0.33596	-1.5736	6.06e-06	1.87639
1-methylguanosine	2.0651	1.0462	4.28e-06	1.87481
Pi 36:2	1.5494	0.63173	4.28e-06	1.86841
L-Valine	1.5567	0.63851	5.21e-06	1.85834
1-hexadecanoyl-2-sn-glycero-3-phosphate	1.9197	0.94092	3.45e-06	1.85389
2,6-di-tert-butylphenol	2.8818	1.527	1.41e-05	1.85257
Petunidin 3-galactoside	4.219	2.0769	1.01e-05	1.83764
(+)-.gamma.-tocopherol	2.4027	1.2646	2.7e-05	1.83181
Naringenin-4'-o-.beta.-d-glucuronide	4.6276	2.2103	1.33e-05	1.82188
Nervonic acid	3.8191	1.9332	1.51e-05	1.82156
Benzoic acid, 3-[(e)-[(3ar,4s,5s,6ar)-4-[(1e,3r)-3-cyclohexyl-3-hydroxy-1-propen-1-yl]hexahydro-5-hydroxy-2(1h)-pentalenylidene]methyl]-, rel-	0.40245	-1.3131	2.77e-05	1.80582
Deoxyinosine	8.7339	3.1266	2.8e-05	1.79054
Pi 38:5	1.5529	0.63492	5.02e-05	1.7627
Berberine	0.59969	-0.73772	0.00014136	1.7574
N-Acetylmannosamine	3.9488	1.9814	7.64e-05	1.75043
Taurolithocholic acid sulfate	0.25844	-1.9521	0.00017731	1.73162
Glu-gln	0.61051	-0.71191	0.00021218	1.7195
3'-O-Methylinosine	1.682	0.75016	0.0001751	1.71589
.beta.-alanine, n-[2-(3-pyridinyl)-6-(1,2,4,5-tetrahydro-3h-3-benzazepin-3-yl)-4-pyrimidinyl]-	2.6786	1.4215	0.00012923	1.70743
1,2-dipalmitoylphosphatidylinositol-4,5-diphosphonate	0.42266	-1.2424	0.00012275	1.7052
Leucine	1.5059	0.59058	0.0001199	1.70071
Xanthine	3.0036	1.5867	0.00010588	1.68472
Fulvestrant 9-sulfone	1.9872	0.99073	0.00026119	1.66207
3-Hydroxycapric acid	3.2279	1.6906	0.0004774	1.65614
1-Palmitoyl Lysophosphatidic Acid	2.6193	1.3892	0.0002157	1.64853
Methyl (4r,8as)-1-hydroxy-2-(hydroxymethyl)-5,5,8a-trimethyl-4-[(2e,4e,6e)-octa-2,4,6-trienoyl]oxy-4a,6,7,8-tetrahydro-4h-naphthalene-1-carboxylate	2.2299	1.157	0.00017708	1.64703
(2r,3s,4s,5r,6r)-6-[1,7-bis(4-hydroxyphenyl)heptan-3-yloxy]-5-[(2s,3r,4r)-3,4-dihydroxy-4-(hydroxymethyl)oxolan-2-yl]oxy-2-(hydroxymethyl)oxane-3,4-diol	2.5988	1.3779	0.00045855	1.64462
Beta-hydroxybutyrate	0.29095	-1.7812	0.00033319	1.64369
L-methionine	1.888	0.91685	0.00027623	1.63274
Eprosartan	1.9763	0.98281	0.00031782	1.63009
Myristoleic acid	1.8742	0.90628	0.00058938	1.62471
D-proline	1.825	0.86787	0.00033272	1.62044
DL-Glutamic acid	1.391	0.47615	0.00045073	1.61106
D-Quinovose	1.6037	0.68144	0.00051076	1.6072
P-acetaminobenzoic acid	2.916	1.544	0.00080205	1.59057
5.9-tetracosadienoic acid	2.3147	1.2108	0.0016421	1.57133
Taurine	1.7919	0.8415	0.00078891	1.56411
Pi(16:0e/15-hete)	1.6767	0.74563	0.0012411	1.56216
[3-hydroxy-1-(4-methoxy-7-oxofuro[3,2-g]chromen-9-yl)oxy-3-methylbutan-2-yl] (e)-2-methylbut-2-enoate	2.2629	1.1782	0.0011574	1.56092
7.alpha.,17.alpha.-dimethyl-5.beta.-androstane-3.alpha.,17.beta.-diol glucuronide	1.833	0.87421	0.001954	1.55781
3,4-dichlorophenol	1.321	0.40166	0.00063306	1.55531
His-ser	2.1489	1.1036	0.0014893	1.54502
Medicagenic acid base + o-hex	1.5449	0.62749	0.0018739	1.54339
Vitamin c	1.3164	0.39662	0.00080789	1.53458
Malate	1.8811	0.91161	0.00079928	1.53344
Propylpyrazoletriol	3.071	1.6187	0.0027865	1.52678
Glycocholic acid	1.5917	0.67055	0.0017901	1.52061
1-stearoyl-2-hydroxy-sn-glycero-3-phosphocholine	1.371	0.4552	0.0022943	1.51797
Dihydro-4,4-dimethyl-2,3-furandione	0.79395	-0.33287	0.0026318	1.5165
3-hydroxybutyric acid	1.3637	0.44756	0.0019338	1.51304
Pi 34:2	1.3806	0.46535	0.0019739	1.50968
4-hydroxybenzoate	2.3462	1.2303	0.0021686	1.48869
Arbutin	2.5338	1.3413	0.0036053	1.47963
Cis-aconitate	0.74929	-0.41641	0.004011	1.47439
1,2-dimyristoyl-sn-glycero-3-phosphate	3.3539	1.7458	0.0040194	1.47191
5-[1,2,4a-trimethyl-5-(propanoyloxymethyl)-2,3,4,7,8,8a-hexahydronaphthalen-1-yl]-3-methylpentanoic acid	0.2467	-2.0192	0.0039182	1.46907
p-Cresol	0.45957	-1.1217	0.0038617	1.45392
alpha-N-Acetyl-L-glutamine	0.70048	-0.51359	0.0048549	1.44633
1-heptadecanoyl-sn-glycero-3-phosphocholine	0.4742	-1.0764	0.0044246	1.44363
Dl-lactate	1.515	0.59932	0.002496	1.44146
Pyrocatechol	2.3934	1.259	0.0016446	1.4411
D-Glucosamine 1-phosphate (Glucosamine-1P)	1.6568	0.72837	0.003661	1.43011
N-Phenylacetamide	2.8709	1.5215	0.0073565	1.41922
1-(5z,8z,11z,14z-eicosatetraenoyl)-sn-glycero-3-phosphate	1.7179	0.78068	0.0037795	1.40293
2-hydroxy-6-methylquinoline-3-carbaldehyde	1.5947	0.67326	0.003437	1.39345
Swietenocoumarin b	2.0514	1.0366	0.0061353	1.39343
5,7,3',4',5'-pentahydroxyflavone	2.3766	1.2489	0.00397	1.39259
1-stearoyl-2-linoleoyl-sn-glycero-3-phosphoethanolamine	1.635	0.70931	0.0064837	1.38162
1-palmitoyl-2-hydroxy-sn-glycero-3-phospho-(1'-rac-glycerol)	1.6023	0.68016	0.0064666	1.37837
Thymine	2.1414	1.0985	0.0077536	1.37073
Sm d42:2	1.3892	0.47424	0.0074148	1.36757
Acadesine (drug)	0.79619	-0.32881	0.010123	1.36125
Acamprosate	2.1978	1.1361	0.0085957	1.35907
Ps 40:4	1.207	0.27147	0.0043686	1.35687
Nocardamine	1.7699	0.82368	0.0058358	1.35456
L-Malic acid	1.5837	0.66332	0.0045306	1.35277
Alpha-D-Glucose	0.72345	-0.46704	0.0088697	1.35164
Phosphorylcholine	1.7618	0.81709	0.006588	1.33778
1,2-dilauroyl-sn-glycero-3-phospho-sn-glycerol	2.0727	1.0515	0.0079275	1.33668
Pc(16:1e/8,9-epete)	1.4276	0.51357	0.0076457	1.33548
1,2-distearoyl-sn-glycero-3-phospho-l-serine	1.3605	0.4441	0.015705	1.3344
sn-Glycerol 3-phosphoethanolamine	1.4518	0.53788	0.0055706	1.33119
all cis-(6,9,12)-Linolenic acid	1.4353	0.52131	0.0095513	1.3242
Taurolithocholic acid	1.3036	0.38247	0.01377	1.30421
Ethylmalonic acid	0.82699	-0.27407	0.01259	1.30421
L-Threonine	1.7315	0.79199	0.011412	1.30169
Cholesteryl sulfate	1.5001	0.58507	0.018577	1.2867
Mevalonic acid	1.8447	0.88335	0.014611	1.28607
Oleic acid	0.72338	-0.46717	0.011884	1.28197
1,2-dioleoyl-sn-glycero-3-phosphoethanolamine-n-methyl	1.6122	0.68899	0.016451	1.28027
N6-methyladenine	1.3306	0.41204	0.015139	1.25773
Taurocholate	0.50619	-0.98224	0.019998	1.24622
Cis-4,7,10,13,16,19-docosahexaenoic acid	1.4896	0.57489	0.02398	1.23948
1,2-benzenedicarboxylic acid	1.9405	0.9564	0.011465	1.23943
Capric acid	1.6387	0.71252	0.018151	1.23289
(2s,3r,4as,12br)-2,3,4a,8-tetrahydroxy-12b-(5-hydroxy-6-methyloxan-2-yl)oxy-3-methyl-2,4-dihydrobenzo[a]anthracene-1,7,12-trione	1.2288	0.2973	0.014138	1.23269
Decahydrogambogic acid	2.5555	1.3536	0.01935	1.22159
Formylanthranilic acid	2.326	1.2179	0.01447	1.21831
Valerenic acid	1.2213	0.28846	0.030882	1.2118
Fructose 1-phosphate	1.2422	0.31289	0.018524	1.19934
Pe 42:10	1.7354	0.79529	0.024007	1.1992
N-arachidonoyldopamine	1.628	0.70307	0.026434	1.19242
1-stearoyl-2-hydroxy-sn-glycero-3-phosphoethanolamine	1.2497	0.32161	0.020812	1.18915
3-hydroxy-3-methylglutaric acid	1.2921	0.36972	0.015521	1.1889
1-myristoyl-2-hydroxy-sn-glycero-3-phosphoethanolamine	1.6964	0.76248	0.024782	1.17916
Myo-inositol	1.3157	0.39585	0.018324	1.17332
1-palmitoyl-2-hydroxy-sn-glycero-3-phosphoethanolamine	1.3883	0.47335	0.023021	1.17214
2,6-di-tert-butyl-4-methoxyphenol	1.4502	0.53628	0.034584	1.16956
Methanone, [1-(5-hydroxypentyl)-1h-indol-3-yl](4-hydroxyphenyl)-	1.6705	0.74028	0.021852	1.16953
5-ethyl-2'-deoxyuridine	0.68214	-0.55185	0.028909	1.16781
L-Gulonic gamma-lactone	0.61752	-0.69544	0.025215	1.16125
Pc(16:0e/5,6-eet)	1.2135	0.27919	0.031358	1.15243
Phosphatidylcholine lyso alkyl 16:0	1.3445	0.42707	0.029151	1.14833
L-Aspartate	1.2357	0.30528	0.019845	1.14105
1h-indole-3-propanoic acid	1.8589	0.89443	0.026272	1.13953
Valeric acid	1.4808	0.56639	0.030882	1.13279
Neohesperidose	0.73616	-0.44191	0.045635	1.12796
Guanosine	1.8055	0.85238	0.041626	1.06202
12(13)-epoxy-9z-octadecenoic acid	1.3495	0.4324	0.037298	1.12577
N-acetylneuraminic acid	1.4398	0.52589	0.04286	1.06534
.delta.17-6-ketoprostaglandin f1.alpha.	1.5742	0.6546	0.042071	1.11976
Curcumin	0.86429	-0.21041	0.03508	1.1188
2-oleoyl-1-stearoyl-sn-glycero-3-phosphoserine	1.4795	0.56507	0.036005	1.11804
Galactonic acid	0.82175	-0.28323	0.040183	1.11447
DL-tryptophan	1.2347	0.3041	0.026007	1.1121
Methylmalonic acid	1.1463	0.197	0.02857	1.11114
Guanidinosuccinic acid	1.2787	0.35468	0.03084	1.07385
Pc 34:3	1.2804	0.35661	0.041543	1.10621
Celastrol	1.8524	0.88938	0.036819	1.0971
(+)-6-aminopenicillanic acid	1.8184	0.86268	0.03505	1.09486
L-gulono-1,4-lactone	0.77826	-0.36167	0.037284	1.09469
N6-Acetyl-L-lysine	1.3652	0.44907	0.047462	1.0066
L-Rhamnose	1.3257	0.40678	0.04598	1.08407
Maltotetraose	1.5525	0.63457	0.048772	1.04595
1-(9z,12z-octadecadienoyl)-2-hydroxy-sn-glycero-3-phosphoethanolamine	1.5521	0.63423	0.04061	1.07946
