# Supplementary material for: Untargeted metabolomics reveals the effect of rearing systems on bone quality parameters in chickens
Source: Front Genet. 2023 Jan 4;13:1071562. doi: 10.3389/fgene.2022.1071562 (PMC9846032; doi:10.3389/fgene.2022.1071562)
Supplement: Supplementary file 2 [file Table3.XLSX]

## Sheet: Sheet1
Supplementary Table 3. The correlation coefficients and hypothesis tests for each correlation analysis
traits	metabolites	rho	p-value
femur ash content	1-O-Octadecyl-sn-glyceryl-3-phosphorylcholine	-0.93	0
femur ash content	Melezitose	-0.811	0.001
femur ash content	Ile-Asn	-0.825	0.001
femur ash content	N-acetylglutamine	-0.818	0.001
femur ash content	Biliverdin	-0.839	0.001
femur ash content	Myristoleic acid	-0.821	0.001
femur ash content	Glycocholic acid	-0.832	0.001
femur ash content	N-arachidonoyldopamine	-0.821	0.001
femur ash content	Serotonin	-0.796	0.002
femur ash content	L-Tryptophan	-0.796	0.002
femur ash content	20-trifluoroleukotriene b4	-0.789	0.002
femur ash content	1-(5z,8z,11z,14z-eicosatetraenoyl)-sn-glycero-3-phosphate	-0.796	0.002
femur ash content	Cholesteryl sulfate	-0.807	0.002
femur ash content	1-hexadecyl-sn-glycero-3-phosphocholine	-0.779	0.003
femur ash content	Crotonoside	-0.772	0.003
femur ash content	Nocardamine	-0.782	0.003
femur ash content	Phosphorylcholine	-0.772	0.003
femur ash content	Cis-4,7,10,13,16,19-docosahexaenoic acid	-0.772	0.003
femur ash content	Equol	0.761	0.004
femur ash content	2,4,6-tri-tert-butylaniline	-0.761	0.004
femur ash content	1-Stearoyl-sn-glycerol 3-phosphocholine(LPC(18:0))	-0.765	0.004
femur ash content	Lnt	-0.747	0.005
femur ash content	Taurolithocholic acid sulfate	0.754	0.005
femur ash content	Fulvestrant 9-sulfone	-0.751	0.005
femur ash content	3-Hydroxycapric acid	-0.754	0.005
femur ash content	Tryptophan betaine	-0.744	0.006
femur ash content	Phlorizin	-0.737	0.006
femur ash content	Gamma-glu-glu	0.744	0.006
femur ash content	Ser-Thr	-0.737	0.006
femur ash content	Methylprednisolone succinate	-0.74	0.006
femur ash content	Adenine	0.737	0.006
femur ash content	L-glutarylcarnitine	-0.737	0.006
femur ash content	Imatinib	0.744	0.006
femur ash content	Octanoylcarnitine	-0.73	0.007
femur ash content	(r)-(+)-arachidonyl-1'-hydroxy-2'-propylamide	-0.723	0.008
femur ash content	Val-Ala-Lys	-0.723	0.008
femur ash content	Beta-hydroxybutyrate	0.723	0.008
femur ash content	N-acetyl-5-hydroxytryptamine	-0.716	0.009
femur ash content	Pyridine	-0.716	0.009
femur ash content	5-[1,2,4a-trimethyl-5-(propanoyloxymethyl)-2,3,4,7,8,8a-hexahydronaphthalen-1-yl]-3-methylpentanoic acid	0.716	0.009
femur ash content	Capric acid	-0.712	0.009
femur ash content	Uracil	-0.709	0.01
femur ash content	5-(morpholinomethyl)-3-(2-nitrobenzylidenamino)-2-oxazolidinone	-0.705	0.01
femur ash content	Ps 40:4	-0.705	0.01
femur ash content	Phosphatidylcholine lyso alkyl 16:0	-0.702	0.011
femur ash content	L-Valine	-0.691	0.013
femur ash content	N-Phenylacetamide	-0.691	0.013
femur ash content	Choline	-0.684	0.014
femur ash content	Niacinamide	-0.684	0.014
femur ash content	D-threonine	-0.684	0.014
femur ash content	L-hydroxyarginine	0.684	0.014
femur ash content	3'-O-Methylinosine	-0.684	0.014
femur ash content	N-(sec-butyl)-n-(4-(sec-butyl(trifluoroacetyl)amino)phenyl-2,2,2-trifluoroacetamide	-0.681	0.015
femur ash content	P-acetaminobenzoic acid	-0.681	0.015
femur ash content	Stearoylcarnitine	-0.677	0.016
femur ash content	Daidzein 4'-sulfate	0.674	0.016
femur ash content	N-acetylneuraminic acid	-0.674	0.016
femur ash content	1-hexadecanoyl-2-sn-glycero-3-phosphate	-0.67	0.017
femur ash content	Alpha-D-Glucose	0.67	0.017
femur ash content	L-Glutamate	-0.667	0.018
femur ash content	2-amino-3-[hydroxy-[2-hydroxy-3-[octadec-9-enoyl]oxypropoxy]phosphoryl]oxypropanoic acid	-0.667	0.018
femur ash content	Naringenin-4'-o-.beta.-d-glucuronide	-0.667	0.018
femur ash content	Indole-3-carboxylic acid	-0.66	0.02
femur ash content	Guanidine	-0.66	0.02
femur ash content	Ferricrocin [m-h2+fe]	-0.66	0.02
femur ash content	1h-indole-5-sulfonamide, n-(3-chlorophenyl)-3-[[3,5-dimethyl-4-[(4-methyl-1-piperazinyl)carbonyl]-1h-pyrrol-2-yl]methylene]-2,3-dihydro-n-methyl-2-oxo-, (3z)-	-0.66	0.02
femur ash content	5.9-tetracosadienoic acid	-0.66	0.02
femur ash content	Methanone, [1-(5-hydroxypentyl)-1h-indol-3-yl](4-hydroxyphenyl)-	-0.656	0.02
femur ash content	5-ethyl-2'-deoxyuridine	0.66	0.02
femur ash content	Medicagenic acid base + o-hex	-0.653	0.021
femur ash content	L-carnitine	-0.649	0.022
femur ash content	1-stearoyl-2-docosahexaenoyl-sn-glycero-3-phosphocholine	-0.649	0.022
femur ash content	Valerenic acid	-0.649	0.022
femur ash content	4-hydroxy-l-isoleucine	0.642	0.024
femur ash content	7.alpha.,17.alpha.-dimethyl-5.beta.-androstane-3.alpha.,17.beta.-diol glucuronide	-0.642	0.024
femur ash content	Glu-Gly-Arg	-0.639	0.025
femur ash content	1-stearoyl-2-linoleoyl-sn-glycero-3-phospho-l-serine	-0.632	0.028
femur ash content	(+)-.gamma.-tocopherol	-0.632	0.028
femur ash content	2'-deoxycytidine 5'-monophosphate	-0.628	0.029
femur ash content	3'-.alpha.-sialyl-n-acetyllactosamine	-0.628	0.029
femur ash content	N-acetylhistamine	-0.625	0.03
femur ash content	Trigonelline	0.625	0.03
femur ash content	Gentianose	-0.618	0.032
femur ash content	1-stearoyl-2-hydroxy-sn-glycero-3-phosphocholine	-0.618	0.032
femur ash content	trans-cinnamate	-0.611	0.035
femur ash content	Taurolithocholic acid	-0.611	0.035
femur ash content	2'-deoxycytidine	-0.607	0.036
femur ash content	Trans-cinnamic acid	-0.607	0.036
femur ash content	Hydroxyisocaproic acid	-0.607	0.036
femur ash content	Leucine	-0.607	0.036
femur ash content	Dl-octopamine	-0.604	0.038
femur ash content	Lpc 18:2	-0.604	0.038
femur ash content	Methanesulfonamide, n-[1-[bis(4-chlorophenyl)methyl]-3-azetidinyl]-n-(3,5-difluorophenyl)-	-0.604	0.038
femur ash content	Pi 38:5	-0.604	0.038
femur ash content	Leu-Asp-Lys	-0.6	0.039
femur ash content	O-tolidine	0.586	0.045
femur ash content	(1s,2r-d-erythro-2-n-myristoylamino)-1-phenyl-1-propanol	-0.579	0.049
femur ash content	Inosine	-0.579	0.049
femur ash content	3,4'-dimethoxy-2'-hydroxychalcone	-0.579	0.049
femur ash content	Benzoic acid, 3-[(e)-[(3ar,4s,5s,6ar)-4-[(1e,3r)-3-cyclohexyl-3-hydroxy-1-propen-1-yl]hexahydro-5-hydroxy-2(1h)-pentalenylidene]methyl]-, rel-	0.579	0.049
femur ash content	1,2-dilauroyl-sn-glycero-3-phosphatidylcholine	-0.575	0.05
femur ash content	2,6-dimethoxyphenol	0.572	0.052
femur ash content	Acamprosate	-0.572	0.052
femur ash content	L-Rhamnose	-0.572	0.052
femur ash content	Trimethylamine n-oxide	0.568	0.054
femur ash content	Histamine	-0.568	0.054
femur ash content	3-hydroxybutyric acid	-0.568	0.054
femur ash content	Fenpropidin	-0.565	0.056
femur ash content	N-Acetylmannosamine	-0.565	0.056
femur ash content	Glutamic acid	-0.561	0.058
femur ash content	.alpha.,.beta.-trehalose	-0.561	0.058
femur ash content	D-2-aminobutyric acid	-0.558	0.059
femur ash content	1-methylguanosine	-0.558	0.059
femur ash content	.delta.17-6-ketoprostaglandin f1.alpha.	-0.558	0.059
femur ash content	1-O-(cis-9-Octadecenyl)-2-O-acetyl-sn-glycero-3-phosphocholine	-0.554	0.061
femur ash content	Pi 36:2	-0.554	0.061
femur ash content	Berberine	0.554	0.061
femur ash content	Vitamin c	-0.554	0.061
femur ash content	Sm d42:2	-0.554	0.061
femur ash content	5-aminovaleric acid betaine	0.551	0.063
femur ash content	(2r,3s,4s,5r,6r)-6-[1,7-bis(4-hydroxyphenyl)heptan-3-yloxy]-5-[(2s,3r,4r)-3,4-dihydroxy-4-(hydroxymethyl)oxolan-2-yl]oxy-2-(hydroxymethyl)oxane-3,4-diol	-0.551	0.063
femur ash content	1,2-dimyristoyl-sn-glycero-3-phosphate	-0.551	0.063
femur ash content	3-methoxymethcathinone	-0.547	0.065
femur ash content	Trans-carboxyglimepiride	-0.544	0.068
femur ash content	Fructose 1-phosphate	-0.544	0.068
femur ash content	.beta.-alanine, n-[2-(3-pyridinyl)-6-(1,2,4,5-tetrahydro-3h-3-benzazepin-3-yl)-4-pyrimidinyl]-	-0.54	0.07
femur ash content	Thymidine 5'-monophosphate	-0.537	0.072
femur ash content	Diatoxanthin	-0.537	0.072
femur ash content	2,6-di-tert-butylphenol	-0.537	0.072
femur ash content	1-stearoyl-2-hydroxy-sn-glycero-3-phosphoethanolamine	-0.537	0.072
femur ash content	D-erythro-sphingosine-1-phosphate	-0.533	0.074
femur ash content	L-Norleucine	-0.533	0.074
femur ash content	Hexanoyl-l-carnitine	-0.533	0.074
femur ash content	Sphingosine-1-phosphate	-0.533	0.074
femur ash content	Uridine	-0.533	0.074
femur ash content	Lys-Trp-Lys	0.53	0.076
femur ash content	L-methionine	-0.53	0.076
femur ash content	Cis-aconitate	0.53	0.076
femur ash content	Metronidazole	-0.526	0.079
femur ash content	(2s,3s)-3,5,7-trihydroxy-6-methyl-2-(3,4,5-trihydroxyphenyl)-2,3-dihydrochromen-4-one	-0.526	0.079
femur ash content	Taurocholate	0.526	0.079
femur ash content	[3-hydroxy-1-(4-methoxy-7-oxofuro[3,2-g]chromen-9-yl)oxy-3-methylbutan-2-yl] (e)-2-methylbut-2-enoate	-0.523	0.081
femur ash content	L-Aspartate	-0.523	0.081
femur ash content	N-.alpha.-(tert-butoxycarbonyl)-l-proline	-0.519	0.084
femur ash content	1,2-distearoyl-sn-glycero-3-phospho-l-serine	-0.519	0.084
femur ash content	Deoxyguanosine	-0.516	0.086
femur ash content	Protoporphyrin ix	-0.512	0.089
femur ash content	RU-0211	-0.512	0.089
femur ash content	Eprosartan	-0.512	0.089
femur ash content	Hypoxanthine	-0.505	0.094
femur ash content	Petunidin 3-galactoside	-0.505	0.094
femur ash content	DL-Glutamic acid	-0.505	0.094
femur ash content	Betaine	0.502	0.096
femur ash content	Glu-gln	0.502	0.096
femur ash content	1-Palmitoyl Lysophosphatidic Acid	-0.498	0.099
femur ash content	His-Lys	-0.495	0.102
femur ash content	Daidzein	0.495	0.102
femur ash content	1,2-diamino-2-methylpropane	-0.491	0.105
femur ash content	His-ser	-0.491	0.105
femur ash content	4-hydroxybenzoate	-0.491	0.105
femur ash content	Methylmalonic acid	-0.491	0.105
femur ash content	p-Cresol	0.488	0.108
femur ash content	Harringtonine	0.484	0.111
femur ash content	Ectoine	0.477	0.117
femur ash content	DL-glutamine	0.477	0.117
femur ash content	3,4-dichlorophenol	-0.474	0.12
femur ash content	Arbutin	-0.474	0.12
femur ash content	L-propionylcarnitine	-0.47	0.123
femur ash content	1-behenoyl-2-hydroxy-sn-glycero-3-phosphocholine	-0.47	0.123
femur ash content	Cytosine	-0.47	0.123
femur ash content	Phenylacetaldehyde	-0.467	0.126
femur ash content	Benzalkonium chloride (c12)	0.467	0.126
femur ash content	Canthaxanthin	0.463	0.129
femur ash content	Deoxycarnitine	-0.46	0.133
femur ash content	Propylpyrazoletriol	-0.456	0.136
femur ash content	Betonicine	-0.453	0.14
femur ash content	D-Quinovose	-0.453	0.14
femur ash content	N6-methyladenine	-0.453	0.14
femur ash content	2-oleoyl-1-stearoyl-sn-glycero-3-phosphoserine	-0.453	0.14
femur ash content	Nervonic acid	-0.449	0.143
femur ash content	DL-threonine	-0.442	0.15
femur ash content	2-piperidone	0.439	0.154
femur ash content	(2s,3r,4as,12br)-2,3,4a,8-tetrahydroxy-12b-(5-hydroxy-6-methyloxan-2-yl)oxy-3-methyl-2,4-dihydrobenzo[a]anthracene-1,7,12-trione	-0.439	0.154
femur ash content	Dihydro-4,4-dimethyl-2,3-furandione	0.435	0.157
femur ash content	.beta.-estradiol 17-valerate	-0.432	0.161
femur ash content	Trehalose	-0.432	0.161
femur ash content	D-erythro-imidazolylglycerol phosphate	-0.432	0.161
femur ash content	Taurine	-0.432	0.161
femur ash content	Glycerol 3-phosphate	-0.428	0.165
femur ash content	1,5-pentanediamine	-0.428	0.165
femur ash content	Swietenocoumarin b	-0.428	0.165
femur ash content	Thymine	-0.428	0.165
femur ash content	Mevalonic acid	-0.428	0.165
femur ash content	Xanthine	-0.425	0.169
femur ash content	Schizandrin a	-0.414	0.181
femur ash content	1,2-dipalmitoylphosphatidylinositol-4,5-diphosphonate	0.414	0.181
femur ash content	(2r,3s,4s,5r,6r)-5-[(2s,3r,4r)-3,4-dihydroxy-4-(hydroxymethyl)oxolan-2-yl]oxy-2-(hydroxymethyl)-6-(2-phenylethoxy)oxane-3,4-diol	-0.411	0.185
femur ash content	1-myristoyl-sn-glycero-3-phosphocholine	-0.411	0.185
femur ash content	alpha-N-Acetyl-L-glutamine	0.411	0.185
femur ash content	12(13)-epoxy-9z-octadecenoic acid	-0.411	0.185
femur ash content	Pi(16:0e/15-hete)	-0.407	0.189
femur ash content	Ethiolat	-0.404	0.193
femur ash content	Androstan-3-ol-17-one 3-glucuronide	0.404	0.193
femur ash content	Pi 34:2	-0.404	0.193
femur ash content	3-aminopentanoic acid	0.4	0.198
femur ash content	Dl-lactate	-0.4	0.198
femur ash content	sn-Glycerol 3-phosphoethanolamine	-0.4	0.198
femur ash content	Galactonic acid	0.393	0.206
femur ash content	all cis-(6,9,12)-Linolenic acid	-0.389	0.211
femur ash content	Genistein	0.386	0.215
femur ash content	Asn-Glu-Arg	-0.382	0.22
femur ash content	Enterodiol	0.382	0.22
femur ash content	5,7,3',4',5'-pentahydroxyflavone	-0.382	0.22
femur ash content	Ethylmalonic acid	0.382	0.22
femur ash content	3-hydroxyanthranilic acid	-0.379	0.224
femur ash content	Pyrocatechol	-0.379	0.224
femur ash content	Pc(16:1e/8,9-epete)	-0.379	0.224
femur ash content	2-amino-1-phenylethanol	-0.368	0.239
femur ash content	L-gulono-1,4-lactone	0.368	0.239
femur ash content	Pro-Glu	0.361	0.248
femur ash content	Deoxyinosine	-0.361	0.248
femur ash content	1-stearoyl-2-linoleoyl-sn-glycero-3-phosphoethanolamine	-0.361	0.248
femur ash content	1-(9z,12z-octadecadienoyl)-2-hydroxy-sn-glycero-3-phosphoethanolamine	-0.361	0.248
femur ash content	Isovaleryl-l-carnitine	-0.358	0.253
femur ash content	4-[5-[[4-[5-[acetyl(hydroxy)amino]pentylamino]-4-oxobutanoyl]-hydroxyamino]pentylamino]-4-oxobutanoic acid	-0.354	0.258
femur ash content	Bispyribac	0.351	0.263
femur ash content	.alpha.-methyltryptamine	0.347	0.269
femur ash content	L-Threonine	-0.347	0.269
femur ash content	Fumarate	-0.344	0.274
femur ash content	Curcumin	0.344	0.274
femur ash content	1-palmitoyl-2-hydroxy-sn-glycero-3-phosphoethanolamine	-0.34	0.279
femur ash content	Maltotriose	-0.337	0.284
femur ash content	Pinostrobin	-0.337	0.284
femur ash content	D-Glucosamine 1-phosphate (Glucosamine-1P)	-0.337	0.284
femur ash content	Aloesin	-0.333	0.29
femur ash content	Dl-3-aminoisobutyric acid	0.333	0.29
femur ash content	L-Phenylalanine	-0.333	0.29
femur ash content	1h-indole-3-propanoic acid	-0.333	0.29
femur ash content	Guanosine	-0.333	0.29
femur ash content	Stachydrine	0.33	0.295
femur ash content	1-myristoyl-2-hydroxy-sn-glycero-3-phosphoethanolamine	-0.33	0.295
femur ash content	1,2-dilauroyl-sn-glycero-3-phospho-sn-glycerol	-0.326	0.301
femur ash content	Maltotetraose	-0.326	0.301
femur ash content	Formylanthranilic acid	-0.323	0.306
femur ash content	Methyl (4r,8as)-1-hydroxy-2-(hydroxymethyl)-5,5,8a-trimethyl-4-[(2e,4e,6e)-octa-2,4,6-trienoyl]oxy-4a,6,7,8-tetrahydro-4h-naphthalene-1-carboxylate	-0.319	0.312
femur ash content	2,6-di-tert-butyl-4-methoxyphenol	-0.319	0.312
femur ash content	Stachyose	-0.316	0.317
femur ash content	1,2-dioleoyl-sn-glycerol	-0.312	0.323
femur ash content	Propiconazole	0.312	0.323
femur ash content	4-methyl-.alpha.-ethylaminopentiophenone	0.305	0.335
femur ash content	D-proline	-0.305	0.335
femur ash content	2-hydroxy-6-methylquinoline-3-carbaldehyde	-0.302	0.34
femur ash content	1-palmitoyl-2-azelaoylphosphatidylcholine	-0.295	0.352
femur ash content	Acadesine (drug)	0.295	0.352
femur ash content	N6-Acetyl-L-lysine	-0.295	0.352
femur ash content	(+)-6-aminopenicillanic acid	-0.291	0.358
femur ash content	Malate	-0.281	0.377
femur ash content	Phenylalanine	-0.274	0.389
femur ash content	Decahydrogambogic acid	-0.274	0.389
femur ash content	1-(benzo[d][1,3]dioxol-4-yl)-2-(methylamino)pentan-1-one	-0.27	0.396
femur ash content	Fenamifos sulfoxide	0.267	0.402
femur ash content	L-pyroglutamic acid	0.263	0.409
femur ash content	Ethanolamine	0.253	0.428
femur ash content	Glu-Glu-Arg	-0.253	0.428
femur ash content	Acetylcitrulline	0.242	0.448
femur ash content	Pc(16:0e/5,6-eet)	-0.239	0.455
femur ash content	1,2-dioleoyl-sn-glycero-3-phosphoethanolamine-n-methyl	-0.232	0.469
femur ash content	Pe 42:10	-0.228	0.476
femur ash content	L-Gulonic gamma-lactone	0.228	0.476
femur ash content	1,2-di-(9z,12z,15z-octadecatrienoyl)-sn-glycero-3-phosphocholine	-0.225	0.483
femur ash content	1-heptadecanoyl-sn-glycero-3-phosphocholine	0.225	0.483
femur ash content	L-Malic acid	-0.225	0.483
femur ash content	Dioctyl phthalate	0.221	0.49
femur ash content	Pro-Trp-Arg	-0.214	0.504
femur ash content	Neohesperidose	0.214	0.504
femur ash content	L-beta-homomethionine	0.211	0.511
femur ash content	Pc 34:3	-0.204	0.526
femur ash content	1-lignoceroyl-2-hydroxy-sn-glycero-3-phosphocholine	-0.182	0.57
femur ash content	DL-tryptophan	-0.182	0.57
femur ash content	2-aminophenol	-0.151	0.64
femur ash content	Homogentisic acid	0.147	0.648
femur ash content	Valeric acid	-0.144	0.656
femur ash content	3-hydroxy-3-methylglutaric acid	-0.14	0.664
femur ash content	N-acetyl-l-carnosine	0.137	0.672
femur ash content	Myo-inositol	-0.13	0.688
femur ash content	1-palmitoyl-2-hydroxy-sn-glycero-3-phospho-(1'-rac-glycerol)	-0.116	0.72
femur ash content	Norvaline betaine	-0.112	0.728
femur ash content	Guanidinosuccinic acid	-0.105	0.745
femur ash content	Citiolone	-0.088	0.786
femur ash content	L-Histidinol	-0.056	0.862
femur ash content	Celastrol	0.056	0.862
femur ash content	2-hydroxybenzyl alcohol	0.053	0.871
femur ash content	Oleic acid	0.053	0.871
femur ash content	Myristoyl-l-carnitine	0.028	0.931
femur ash content	4-hydroxy-l-phenylglycine	0.018	0.957
femur ash content	1,2-benzenedicarboxylic acid	-0.018	0.957
femur ash content	EDTA	0.011	0.974
femur BMC	Glu-Glu-Arg	-0.783	0.003
femur BMC	1,2-dipalmitoylphosphatidylinositol-4,5-diphosphonate	0.748	0.005
femur BMC	Androstan-3-ol-17-one 3-glucuronide	0.727	0.007
femur BMC	Canthaxanthin	0.692	0.013
femur BMC	Bispyribac	0.692	0.013
femur BMC	N-acetyl-l-carnosine	0.692	0.013
femur BMC	L-beta-homomethionine	0.678	0.015
femur BMC	Phenylacetaldehyde	-0.671	0.017
femur BMC	Glu-gln	0.664	0.018
femur BMC	trans-cinnamate	-0.643	0.024
femur BMC	3-hydroxyanthranilic acid	-0.643	0.024
femur BMC	2-piperidone	0.636	0.026
femur BMC	Naringenin-4'-o-.beta.-d-glucuronide	-0.629	0.028
femur BMC	Berberine	0.615	0.033
femur BMC	sn-Glycerol 3-phosphoethanolamine	-0.615	0.033
femur BMC	Norvaline betaine	-0.608	0.036
femur BMC	2-amino-3-[hydroxy-[2-hydroxy-3-[octadec-9-enoyl]oxypropoxy]phosphoryl]oxypropanoic acid	-0.608	0.036
femur BMC	Enterodiol	0.601	0.039
femur BMC	Petunidin 3-galactoside	-0.601	0.039
femur BMC	D-proline	-0.601	0.039
femur BMC	D-Quinovose	-0.601	0.039
femur BMC	Oleic acid	0.601	0.039
femur BMC	2,6-di-tert-butyl-4-methoxyphenol	-0.601	0.039
femur BMC	Histamine	-0.58	0.048
femur BMC	1h-indole-3-propanoic acid	-0.58	0.048
femur BMC	Protoporphyrin ix	-0.573	0.051
femur BMC	Phenylalanine	-0.566	0.055
femur BMC	Propiconazole	0.566	0.055
femur BMC	Daidzein	0.559	0.059
femur BMC	DL-glutamine	0.559	0.059
femur BMC	(2s,3s)-3,5,7-trihydroxy-6-methyl-2-(3,4,5-trihydroxyphenyl)-2,3-dihydrochromen-4-one	-0.559	0.059
femur BMC	L-methionine	-0.552	0.063
femur BMC	Metronidazole	-0.538	0.071
femur BMC	1,2-dilauroyl-sn-glycero-3-phospho-sn-glycerol	-0.538	0.071
femur BMC	2-amino-1-phenylethanol	-0.531	0.075
femur BMC	Pro-Glu	0.531	0.075
femur BMC	Daidzein 4'-sulfate	0.531	0.075
femur BMC	Mevalonic acid	-0.531	0.075
femur BMC	Valeric acid	-0.531	0.075
femur BMC	Inosine	-0.524	0.08
femur BMC	Acamprosate	-0.524	0.08
femur BMC	all cis-(6,9,12)-Linolenic acid	0.524	0.08
femur BMC	Trehalose	-0.517	0.085
femur BMC	N-Phenylacetamide	-0.517	0.085
femur BMC	Citiolone	-0.51	0.09
femur BMC	N-Acetylmannosamine	-0.51	0.09
femur BMC	P-acetaminobenzoic acid	-0.51	0.09
femur BMC	Harringtonine	0.503	0.095
femur BMC	Dihydro-4,4-dimethyl-2,3-furandione	0.503	0.095
femur BMC	alpha-N-Acetyl-L-glutamine	0.503	0.095
femur BMC	N6-methyladenine	-0.503	0.095
femur BMC	Benzoic acid, 3-[(e)-[(3ar,4s,5s,6ar)-4-[(1e,3r)-3-cyclohexyl-3-hydroxy-1-propen-1-yl]hexahydro-5-hydroxy-2(1h)-pentalenylidene]methyl]-, rel-	0.497	0.101
femur BMC	Schizandrin a	-0.49	0.106
femur BMC	Gamma-glu-glu	0.49	0.106
femur BMC	3-hydroxy-3-methylglutaric acid	-0.49	0.106
femur BMC	Trans-cinnamic acid	-0.483	0.112
femur BMC	Eprosartan	-0.483	0.112
femur BMC	Pc(16:1e/8,9-epete)	-0.483	0.112
femur BMC	Decahydrogambogic acid	-0.483	0.112
femur BMC	Celastrol	-0.483	0.112
femur BMC	Deoxyguanosine	-0.476	0.118
femur BMC	Betonicine	-0.469	0.124
femur BMC	O-tolidine	0.469	0.124
femur BMC	1-(benzo[d][1,3]dioxol-4-yl)-2-(methylamino)pentan-1-one	-0.469	0.124
femur BMC	4-hydroxybenzoate	-0.469	0.124
femur BMC	L-Malic acid	-0.469	0.124
femur BMC	1,2-dioleoyl-sn-glycero-3-phosphoethanolamine-n-methyl	-0.469	0.124
femur BMC	Deoxycarnitine	-0.462	0.131
femur BMC	Isovaleryl-l-carnitine	-0.462	0.131
femur BMC	Xanthine	-0.462	0.131
femur BMC	.beta.-alanine, n-[2-(3-pyridinyl)-6-(1,2,4,5-tetrahydro-3h-3-benzazepin-3-yl)-4-pyrimidinyl]-	-0.448	0.145
femur BMC	D-erythro-sphingosine-1-phosphate	-0.441	0.152
femur BMC	Niacinamide	-0.441	0.152
femur BMC	2-aminophenol	-0.441	0.152
femur BMC	Ser-Thr	-0.434	0.159
femur BMC	Pi 38:5	-0.434	0.159
femur BMC	1,2-dilauroyl-sn-glycero-3-phosphatidylcholine	-0.427	0.167
femur BMC	3-methoxymethcathinone	-0.427	0.167
femur BMC	3-aminopentanoic acid	0.427	0.167
femur BMC	Fulvestrant 9-sulfone	-0.427	0.167
femur BMC	Pyrocatechol	-0.42	0.175
femur BMC	Nocardamine	-0.42	0.175
femur BMC	L-Threonine	-0.42	0.175
femur BMC	N-acetylneuraminic acid	-0.42	0.175
femur BMC	L-gulono-1,4-lactone	0.42	0.175
femur BMC	Ethiolat	-0.406	0.191
femur BMC	Arbutin	-0.406	0.191
femur BMC	Formylanthranilic acid	-0.406	0.191
femur BMC	L-Glutamate	-0.399	0.199
femur BMC	Maltotriose	-0.399	0.199
femur BMC	1-(9z,12z-octadecadienoyl)-2-hydroxy-sn-glycero-3-phosphoethanolamine	-0.399	0.199
femur BMC	Hypoxanthine	-0.392	0.208
femur BMC	D-erythro-imidazolylglycerol phosphate	-0.392	0.208
femur BMC	Acetylcitrulline	0.392	0.208
femur BMC	(+)-.gamma.-tocopherol	-0.392	0.208
femur BMC	Guanidinosuccinic acid	-0.392	0.208
femur BMC	Pro-Trp-Arg	-0.385	0.217
femur BMC	Genistein	0.385	0.217
femur BMC	L-Norleucine	-0.385	0.217
femur BMC	Cis-aconitate	0.385	0.217
femur BMC	Ile-Asn	-0.378	0.226
femur BMC	L-Tryptophan	-0.378	0.226
femur BMC	4-[5-[[4-[5-[acetyl(hydroxy)amino]pentylamino]-4-oxobutanoyl]-hydroxyamino]pentylamino]-4-oxobutanoic acid	-0.378	0.226
femur BMC	Methanesulfonamide, n-[1-[bis(4-chlorophenyl)methyl]-3-azetidinyl]-n-(3,5-difluorophenyl)-	-0.378	0.226
femur BMC	Myo-inositol	-0.378	0.226
femur BMC	Tryptophan betaine	-0.371	0.236
femur BMC	Pc 34:3	-0.364	0.245
femur BMC	Glycerol 3-phosphate	-0.357	0.255
femur BMC	N-acetylglutamine	-0.357	0.255
femur BMC	2-hydroxybenzyl alcohol	-0.357	0.255
femur BMC	Beta-hydroxybutyrate	0.357	0.255
femur BMC	Phosphatidylcholine lyso alkyl 16:0	-0.357	0.255
femur BMC	1,5-pentanediamine	-0.35	0.265
femur BMC	2,6-di-tert-butylphenol	-0.35	0.265
femur BMC	Methyl (4r,8as)-1-hydroxy-2-(hydroxymethyl)-5,5,8a-trimethyl-4-[(2e,4e,6e)-octa-2,4,6-trienoyl]oxy-4a,6,7,8-tetrahydro-4h-naphthalene-1-carboxylate	-0.35	0.265
femur BMC	Taurine	-0.35	0.265
femur BMC	.delta.17-6-ketoprostaglandin f1.alpha.	-0.35	0.265
femur BMC	Asn-Glu-Arg	-0.343	0.276
femur BMC	Benzalkonium chloride (c12)	0.343	0.276
femur BMC	L-carnitine	-0.343	0.276
femur BMC	Pinostrobin	-0.343	0.276
femur BMC	1-methylguanosine	-0.343	0.276
femur BMC	Guanidine	-0.336	0.286
femur BMC	DL-threonine	-0.336	0.286
femur BMC	5,7,3',4',5'-pentahydroxyflavone	-0.336	0.286
femur BMC	Curcumin	0.336	0.286
femur BMC	Equol	0.329	0.297
femur BMC	Cytosine	-0.329	0.297
femur BMC	1-stearoyl-2-docosahexaenoyl-sn-glycero-3-phosphocholine	0.329	0.297
femur BMC	Malate	-0.329	0.297
femur BMC	3'-.alpha.-sialyl-n-acetyllactosamine	-0.322	0.308
femur BMC	Sphingosine-1-phosphate	-0.322	0.308
femur BMC	Hydroxyisocaproic acid	-0.322	0.308
femur BMC	1,2-dimyristoyl-sn-glycero-3-phosphate	-0.322	0.308
femur BMC	1,2-benzenedicarboxylic acid	-0.322	0.308
femur BMC	Stachyose	-0.315	0.319
femur BMC	Leucine	-0.315	0.319
femur BMC	1-myristoyl-2-hydroxy-sn-glycero-3-phosphoethanolamine	-0.315	0.319
femur BMC	2'-deoxycytidine 5'-monophosphate	-0.308	0.331
femur BMC	RU-0211	-0.308	0.331
femur BMC	Ferricrocin [m-h2+fe]	-0.308	0.331
femur BMC	D-threonine	-0.308	0.331
femur BMC	1-heptadecanoyl-sn-glycero-3-phosphocholine	0.308	0.331
femur BMC	Swietenocoumarin b	-0.308	0.331
femur BMC	Indole-3-carboxylic acid	-0.301	0.342
femur BMC	Dl-3-aminoisobutyric acid	0.301	0.342
femur BMC	Homogentisic acid	0.301	0.342
femur BMC	N-arachidonoyldopamine	-0.301	0.342
femur BMC	Pc(16:0e/5,6-eet)	-0.301	0.342
femur BMC	Ectoine	0.294	0.354
femur BMC	1-O-(cis-9-Octadecenyl)-2-O-acetyl-sn-glycero-3-phosphocholine	-0.294	0.354
femur BMC	1-hexadecyl-sn-glycero-3-phosphocholine	-0.294	0.354
femur BMC	4-hydroxy-l-phenylglycine	-0.294	0.354
femur BMC	2,6-dimethoxyphenol	-0.294	0.354
femur BMC	Cis-4,7,10,13,16,19-docosahexaenoic acid	0.294	0.354
femur BMC	2'-deoxycytidine	-0.287	0.366
femur BMC	Aloesin	0.287	0.366
femur BMC	Leu-Asp-Lys	-0.287	0.366
femur BMC	Adenine	0.287	0.366
femur BMC	Deoxyinosine	-0.287	0.366
femur BMC	Acadesine (drug)	0.287	0.366
femur BMC	Alpha-D-Glucose	0.287	0.366
femur BMC	Glutamic acid	-0.28	0.379
femur BMC	L-Histidinol	-0.28	0.379
femur BMC	Ethylmalonic acid	0.28	0.379
femur BMC	Choline	-0.273	0.391
femur BMC	Pyridine	-0.273	0.391
femur BMC	Imatinib	0.273	0.391
femur BMC	Thymidine 5'-monophosphate	-0.266	0.404
femur BMC	Myristoyl-l-carnitine	-0.266	0.404
femur BMC	20-trifluoroleukotriene b4	-0.266	0.404
femur BMC	Myristoleic acid	0.266	0.404
femur BMC	1-(5z,8z,11z,14z-eicosatetraenoyl)-sn-glycero-3-phosphate	-0.266	0.404
femur BMC	(2s,3r,4as,12br)-2,3,4a,8-tetrahydroxy-12b-(5-hydroxy-6-methyloxan-2-yl)oxy-3-methyl-2,4-dihydrobenzo[a]anthracene-1,7,12-trione	-0.266	0.404
femur BMC	2,4,6-tri-tert-butylaniline	-0.259	0.417
femur BMC	Methanone, [1-(5-hydroxypentyl)-1h-indol-3-yl](4-hydroxyphenyl)-	-0.259	0.417
femur BMC	Dioctyl phthalate	0.252	0.43
femur BMC	3,4-dichlorophenol	-0.252	0.43
femur BMC	Ps 40:4	-0.252	0.43
femur BMC	Taurocholate	0.252	0.43
femur BMC	Valerenic acid	-0.252	0.43
femur BMC	1-stearoyl-2-linoleoyl-sn-glycero-3-phosphoethanolamine	-0.245	0.443
femur BMC	1,2-distearoyl-sn-glycero-3-phospho-l-serine	0.245	0.443
femur BMC	DL-tryptophan	-0.245	0.443
femur BMC	Val-Ala-Lys	-0.238	0.457
femur BMC	Pi(16:0e/15-hete)	-0.238	0.457
femur BMC	.beta.-estradiol 17-valerate	-0.231	0.471
femur BMC	Capric acid	0.231	0.471
femur BMC	Methylprednisolone succinate	-0.224	0.484
femur BMC	Stearoylcarnitine	0.224	0.484
femur BMC	Diatoxanthin	0.224	0.484
femur BMC	2-oleoyl-1-stearoyl-sn-glycero-3-phosphoserine	0.224	0.484
femur BMC	Lnt	-0.217	0.499
femur BMC	Lpc 18:2	-0.217	0.499
femur BMC	DL-Glutamic acid	-0.217	0.499
femur BMC	7.alpha.,17.alpha.-dimethyl-5.beta.-androstane-3.alpha.,17.beta.-diol glucuronide	0.217	0.499
femur BMC	Dl-lactate	-0.217	0.499
femur BMC	Phosphorylcholine	-0.217	0.499
femur BMC	L-Gulonic gamma-lactone	0.217	0.499
femur BMC	Lys-Trp-Lys	0.21	0.513
femur BMC	Nervonic acid	-0.21	0.513
femur BMC	(2r,3s,4s,5r,6r)-6-[1,7-bis(4-hydroxyphenyl)heptan-3-yloxy]-5-[(2s,3r,4r)-3,4-dihydroxy-4-(hydroxymethyl)oxolan-2-yl]oxy-2-(hydroxymethyl)oxane-3,4-diol	-0.21	0.513
femur BMC	Medicagenic acid base + o-hex	-0.21	0.513
femur BMC	Glycocholic acid	-0.21	0.513
femur BMC	L-hydroxyarginine	-0.203	0.527
femur BMC	Uracil	-0.196	0.542
femur BMC	1-palmitoyl-2-azelaoylphosphatidylcholine	-0.196	0.542
femur BMC	5-ethyl-2'-deoxyuridine	-0.196	0.542
femur BMC	12(13)-epoxy-9z-octadecenoic acid	0.196	0.542
femur BMC	L-Rhamnose	-0.196	0.542
femur BMC	Fumarate	-0.189	0.557
femur BMC	2-hydroxy-6-methylquinoline-3-carbaldehyde	-0.189	0.557
femur BMC	Glu-Gly-Arg	-0.182	0.572
femur BMC	Thymine	-0.182	0.572
femur BMC	L-Aspartate	-0.182	0.572
femur BMC	Fenamifos sulfoxide	0.175	0.587
femur BMC	His-ser	-0.175	0.587
femur BMC	3-hydroxybutyric acid	-0.175	0.587
femur BMC	Dl-octopamine	-0.168	0.602
femur BMC	1-lignoceroyl-2-hydroxy-sn-glycero-3-phosphocholine	-0.168	0.602
femur BMC	L-Valine	-0.168	0.602
femur BMC	5-aminovaleric acid betaine	0.161	0.618
femur BMC	Trimethylamine n-oxide	0.161	0.618
femur BMC	1-behenoyl-2-hydroxy-sn-glycero-3-phosphocholine	-0.161	0.618
femur BMC	1-O-Octadecyl-sn-glyceryl-3-phosphorylcholine	-0.161	0.618
femur BMC	1-Palmitoyl Lysophosphatidic Acid	-0.161	0.618
femur BMC	1-palmitoyl-2-hydroxy-sn-glycero-3-phosphoethanolamine	-0.161	0.618
femur BMC	N-(sec-butyl)-n-(4-(sec-butyl(trifluoroacetyl)amino)phenyl-2,2,2-trifluoroacetamide	-0.154	0.633
femur BMC	1-stearoyl-2-hydroxy-sn-glycero-3-phosphocholine	0.154	0.633
femur BMC	4-methyl-.alpha.-ethylaminopentiophenone	0.147	0.649
femur BMC	.alpha.-methyltryptamine	0.147	0.649
femur BMC	1h-indole-5-sulfonamide, n-(3-chlorophenyl)-3-[[3,5-dimethyl-4-[(4-methyl-1-piperazinyl)carbonyl]-1h-pyrrol-2-yl]methylene]-2,3-dihydro-n-methyl-2-oxo-, (3z)-	0.147	0.649
femur BMC	D-Glucosamine 1-phosphate (Glucosamine-1P)	-0.147	0.649
femur BMC	Galactonic acid	0.147	0.649
femur BMC	Uridine	-0.14	0.665
femur BMC	Trigonelline	-0.133	0.681
femur BMC	Vitamin c	-0.133	0.681
femur BMC	N-acetyl-5-hydroxytryptamine	-0.126	0.697
femur BMC	.alpha.,.beta.-trehalose	-0.126	0.697
femur BMC	L-propionylcarnitine	-0.126	0.697
femur BMC	5-(morpholinomethyl)-3-(2-nitrobenzylidenamino)-2-oxazolidinone	-0.126	0.697
femur BMC	Methylmalonic acid	0.126	0.697
femur BMC	4-hydroxy-l-isoleucine	0.119	0.713
femur BMC	Octanoylcarnitine	-0.112	0.729
femur BMC	(1s,2r-d-erythro-2-n-myristoylamino)-1-phenyl-1-propanol	-0.112	0.729
femur BMC	p-Cresol	-0.112	0.729
femur BMC	His-Lys	-0.105	0.746
femur BMC	Serotonin	-0.091	0.779
femur BMC	Trans-carboxyglimepiride	-0.091	0.779
femur BMC	3,4'-dimethoxy-2'-hydroxychalcone	-0.091	0.779
femur BMC	EDTA	0.084	0.795
femur BMC	3'-O-Methylinosine	0.084	0.795
femur BMC	Propylpyrazoletriol	-0.077	0.812
femur BMC	5-[1,2,4a-trimethyl-5-(propanoyloxymethyl)-2,3,4,7,8,8a-hexahydronaphthalen-1-yl]-3-methylpentanoic acid	0.077	0.812
femur BMC	Guanosine	0.077	0.812
femur BMC	1,2-dioleoyl-sn-glycerol	-0.07	0.829
femur BMC	Biliverdin	0.07	0.829
femur BMC	Taurolithocholic acid	-0.07	0.829
femur BMC	Pe 42:10	-0.07	0.829
femur BMC	N6-Acetyl-L-lysine	-0.07	0.829
femur BMC	L-Phenylalanine	-0.063	0.846
femur BMC	1,2-di-(9z,12z,15z-octadecatrienoyl)-sn-glycero-3-phosphocholine	-0.063	0.846
femur BMC	Pi 34:2	-0.063	0.846
femur BMC	Fenpropidin	0.056	0.863
femur BMC	L-pyroglutamic acid	0.056	0.863
femur BMC	D-2-aminobutyric acid	-0.056	0.863
femur BMC	1-palmitoyl-2-hydroxy-sn-glycero-3-phospho-(1'-rac-glycerol)	-0.056	0.863
femur BMC	Cholesteryl sulfate	0.056	0.863
femur BMC	Phlorizin	-0.049	0.88
femur BMC	N-acetylhistamine	-0.049	0.88
femur BMC	(2r,3s,4s,5r,6r)-5-[(2s,3r,4r)-3,4-dihydroxy-4-(hydroxymethyl)oxolan-2-yl]oxy-2-(hydroxymethyl)-6-(2-phenylethoxy)oxane-3,4-diol	-0.049	0.88
femur BMC	Hexanoyl-l-carnitine	0.049	0.88
femur BMC	Betaine	0.049	0.88
femur BMC	Sm d42:2	-0.049	0.88
femur BMC	Neohesperidose	-0.049	0.88
femur BMC	(r)-(+)-arachidonyl-1'-hydroxy-2'-propylamide	0.035	0.914
femur BMC	1,2-diamino-2-methylpropane	0.035	0.914
femur BMC	N-.alpha.-(tert-butoxycarbonyl)-l-proline	0.035	0.914
femur BMC	3-Hydroxycapric acid	-0.035	0.914
femur BMC	1-myristoyl-sn-glycero-3-phosphocholine	-0.028	0.931
femur BMC	Stachydrine	0.028	0.931
femur BMC	Crotonoside	0.028	0.931
femur BMC	5.9-tetracosadienoic acid	-0.028	0.931
femur BMC	Gentianose	-0.021	0.948
femur BMC	Melezitose	0.021	0.948
femur BMC	1-Stearoyl-sn-glycerol 3-phosphocholine(LPC(18:0))	-0.021	0.948
femur BMC	Taurolithocholic acid sulfate	0.021	0.948
femur BMC	Fructose 1-phosphate	-0.021	0.948
femur BMC	L-glutarylcarnitine	-0.014	0.966
femur BMC	1-stearoyl-2-hydroxy-sn-glycero-3-phosphoethanolamine	-0.014	0.966
femur BMC	Ethanolamine	-0.007	0.983
femur BMC	Pi 36:2	-0.007	0.983
femur BMC	1-hexadecanoyl-2-sn-glycero-3-phosphate	-0.007	0.983
femur BMC	(+)-6-aminopenicillanic acid	-0.007	0.983
femur BMC	Maltotetraose	-0.007	0.983
femur BMC	1-stearoyl-2-linoleoyl-sn-glycero-3-phospho-l-serine	0	1
femur BMC	[3-hydroxy-1-(4-methoxy-7-oxofuro[3,2-g]chromen-9-yl)oxy-3-methylbutan-2-yl] (e)-2-methylbut-2-enoate	0	1
femur BMD	Bispyribac	0.797	0.002
femur BMD	Androstan-3-ol-17-one 3-glucuronide	0.776	0.003
femur BMD	1,2-dipalmitoylphosphatidylinositol-4,5-diphosphonate	0.776	0.003
femur BMD	Canthaxanthin	0.755	0.005
femur BMD	Naringenin-4'-o-.beta.-d-glucuronide	-0.734	0.007
femur BMD	Berberine	0.727	0.007
femur BMD	2-amino-3-[hydroxy-[2-hydroxy-3-[octadec-9-enoyl]oxypropoxy]phosphoryl]oxypropanoic acid	-0.72	0.008
femur BMD	trans-cinnamate	-0.713	0.009
femur BMD	Glu-gln	0.706	0.01
femur BMD	Glu-Glu-Arg	-0.699	0.011
femur BMD	Daidzein	0.692	0.013
femur BMD	DL-glutamine	0.692	0.013
femur BMD	N-acetyl-l-carnosine	0.692	0.013
femur BMD	1h-indole-3-propanoic acid	-0.692	0.013
femur BMD	3-hydroxyanthranilic acid	-0.685	0.014
femur BMD	Petunidin 3-galactoside	-0.685	0.014
femur BMD	2-piperidone	0.671	0.017
femur BMD	Phenylacetaldehyde	-0.671	0.017
femur BMD	L-beta-homomethionine	0.671	0.017
femur BMD	D-proline	-0.671	0.017
femur BMD	D-Quinovose	-0.671	0.017
femur BMD	Pro-Glu	0.664	0.018
femur BMD	Enterodiol	0.664	0.018
femur BMD	Deoxyguanosine	-0.65	0.022
femur BMD	Trehalose	-0.643	0.024
femur BMD	(2s,3s)-3,5,7-trihydroxy-6-methyl-2-(3,4,5-trihydroxyphenyl)-2,3-dihydrochromen-4-one	-0.636	0.026
femur BMD	Inosine	-0.636	0.026
femur BMD	Daidzein 4'-sulfate	0.636	0.026
femur BMD	N-Acetylmannosamine	-0.636	0.026
femur BMD	Valeric acid	-0.636	0.026
femur BMD	Harringtonine	0.629	0.028
femur BMD	Histamine	-0.629	0.028
femur BMD	Dihydro-4,4-dimethyl-2,3-furandione	0.629	0.028
femur BMD	Oleic acid	0.629	0.028
femur BMD	Norvaline betaine	-0.622	0.031
femur BMD	Metronidazole	-0.615	0.033
femur BMD	1,2-dilauroyl-sn-glycero-3-phospho-sn-glycerol	-0.615	0.033
femur BMD	Mevalonic acid	-0.615	0.033
femur BMD	Xanthine	-0.608	0.036
femur BMD	P-acetaminobenzoic acid	-0.608	0.036
femur BMD	2,6-di-tert-butyl-4-methoxyphenol	-0.608	0.036
femur BMD	Propiconazole	0.601	0.039
femur BMD	Benzoic acid, 3-[(e)-[(3ar,4s,5s,6ar)-4-[(1e,3r)-3-cyclohexyl-3-hydroxy-1-propen-1-yl]hexahydro-5-hydroxy-2(1h)-pentalenylidene]methyl]-, rel-	0.601	0.039
femur BMD	N-Phenylacetamide	-0.601	0.039
femur BMD	Trans-cinnamic acid	-0.594	0.042
femur BMD	L-methionine	-0.587	0.045
femur BMD	.beta.-alanine, n-[2-(3-pyridinyl)-6-(1,2,4,5-tetrahydro-3h-3-benzazepin-3-yl)-4-pyrimidinyl]-	-0.58	0.048
femur BMD	L-Threonine	-0.58	0.048
femur BMD	alpha-N-Acetyl-L-glutamine	0.573	0.051
femur BMD	1,2-dilauroyl-sn-glycero-3-phosphatidylcholine	-0.566	0.055
femur BMD	Gamma-glu-glu	0.566	0.055
femur BMD	3-aminopentanoic acid	0.566	0.055
femur BMD	4-hydroxybenzoate	-0.566	0.055
femur BMD	Decahydrogambogic acid	-0.566	0.055
femur BMD	Arbutin	-0.559	0.059
femur BMD	sn-Glycerol 3-phosphoethanolamine	-0.559	0.059
femur BMD	Genistein	0.545	0.067
femur BMD	Celastrol	-0.545	0.067
femur BMD	Schizandrin a	-0.538	0.071
femur BMD	1-(benzo[d][1,3]dioxol-4-yl)-2-(methylamino)pentan-1-one	-0.538	0.071
femur BMD	Citiolone	-0.538	0.071
femur BMD	Protoporphyrin ix	-0.531	0.075
femur BMD	2-amino-1-phenylethanol	-0.531	0.075
femur BMD	Benzalkonium chloride (c12)	0.524	0.08
femur BMD	Isovaleryl-l-carnitine	-0.524	0.08
femur BMD	Pc(16:1e/8,9-epete)	-0.524	0.08
femur BMD	N6-methyladenine	-0.524	0.08
femur BMD	D-erythro-sphingosine-1-phosphate	-0.517	0.085
femur BMD	Betonicine	-0.517	0.085
femur BMD	Phenylalanine	-0.517	0.085
femur BMD	Niacinamide	-0.51	0.09
femur BMD	2,6-di-tert-butylphenol	-0.51	0.09
femur BMD	Acamprosate	-0.51	0.09
femur BMD	Tryptophan betaine	-0.503	0.095
femur BMD	O-tolidine	0.503	0.095
femur BMD	Eprosartan	-0.503	0.095
femur BMD	N-acetylneuraminic acid	-0.503	0.095
femur BMD	3-methoxymethcathinone	-0.497	0.101
femur BMD	Ethiolat	-0.497	0.101
femur BMD	Pi 38:5	-0.497	0.101
femur BMD	1,2-dioleoyl-sn-glycero-3-phosphoethanolamine-n-methyl	-0.49	0.106
femur BMD	.delta.17-6-ketoprostaglandin f1.alpha.	-0.49	0.106
femur BMD	L-Glutamate	-0.483	0.112
femur BMD	Deoxycarnitine	-0.483	0.112
femur BMD	Maltotriose	-0.483	0.112
femur BMD	Swietenocoumarin b	-0.483	0.112
femur BMD	(+)-.gamma.-tocopherol	-0.476	0.118
femur BMD	L-Malic acid	-0.476	0.118
femur BMD	L-gulono-1,4-lactone	0.476	0.118
femur BMD	2'-deoxycytidine 5'-monophosphate	-0.469	0.124
femur BMD	Ser-Thr	-0.469	0.124
femur BMD	Cis-aconitate	0.469	0.124
femur BMD	Nocardamine	-0.469	0.124
femur BMD	Pyrocatechol	-0.462	0.131
femur BMD	Pro-Trp-Arg	-0.455	0.138
femur BMD	Ile-Asn	-0.455	0.138
femur BMD	Asn-Glu-Arg	-0.455	0.138
femur BMD	D-erythro-imidazolylglycerol phosphate	-0.455	0.138
femur BMD	L-carnitine	-0.455	0.138
femur BMD	Hypoxanthine	-0.448	0.145
femur BMD	Cytosine	-0.448	0.145
femur BMD	Acetylcitrulline	0.448	0.145
femur BMD	1-methylguanosine	-0.448	0.145
femur BMD	Beta-hydroxybutyrate	0.448	0.145
femur BMD	all cis-(6,9,12)-Linolenic acid	0.441	0.152
femur BMD	Formylanthranilic acid	-0.441	0.152
femur BMD	3-hydroxy-3-methylglutaric acid	-0.441	0.152
femur BMD	Deoxyinosine	-0.434	0.159
femur BMD	5,7,3',4',5'-pentahydroxyflavone	-0.434	0.159
femur BMD	Alpha-D-Glucose	0.434	0.159
femur BMD	N-arachidonoyldopamine	-0.434	0.159
femur BMD	2,4,6-tri-tert-butylaniline	-0.427	0.167
femur BMD	2-aminophenol	-0.427	0.167
femur BMD	Fulvestrant 9-sulfone	-0.427	0.167
femur BMD	Phosphatidylcholine lyso alkyl 16:0	-0.427	0.167
femur BMD	Choline	-0.42	0.175
femur BMD	Ferricrocin [m-h2+fe]	-0.42	0.175
femur BMD	L-Tryptophan	-0.42	0.175
femur BMD	1,2-dimyristoyl-sn-glycero-3-phosphate	-0.42	0.175
femur BMD	Guanidine	-0.413	0.183
femur BMD	Adenine	0.413	0.183
femur BMD	Sphingosine-1-phosphate	-0.413	0.183
femur BMD	2'-deoxycytidine	-0.406	0.191
femur BMD	Glycerol 3-phosphate	-0.406	0.191
femur BMD	Leu-Asp-Lys	-0.406	0.191
femur BMD	Hydroxyisocaproic acid	-0.406	0.191
femur BMD	4-hydroxy-l-phenylglycine	-0.399	0.199
femur BMD	Pc 34:3	-0.399	0.199
femur BMD	Indole-3-carboxylic acid	-0.392	0.208
femur BMD	Methanesulfonamide, n-[1-[bis(4-chlorophenyl)methyl]-3-azetidinyl]-n-(3,5-difluorophenyl)-	-0.392	0.208
femur BMD	Methyl (4r,8as)-1-hydroxy-2-(hydroxymethyl)-5,5,8a-trimethyl-4-[(2e,4e,6e)-octa-2,4,6-trienoyl]oxy-4a,6,7,8-tetrahydro-4h-naphthalene-1-carboxylate	-0.392	0.208
femur BMD	Taurocholate	0.392	0.208
femur BMD	Curcumin	0.392	0.208
femur BMD	1-(9z,12z-octadecadienoyl)-2-hydroxy-sn-glycero-3-phosphoethanolamine	-0.392	0.208
femur BMD	1-hexadecyl-sn-glycero-3-phosphocholine	-0.385	0.217
femur BMD	Malate	-0.385	0.217
femur BMD	DL-threonine	-0.378	0.226
femur BMD	L-Norleucine	-0.378	0.226
femur BMD	1-myristoyl-2-hydroxy-sn-glycero-3-phosphoethanolamine	-0.378	0.226
femur BMD	Ectoine	0.371	0.236
femur BMD	N-acetylglutamine	-0.371	0.236
femur BMD	4-[5-[[4-[5-[acetyl(hydroxy)amino]pentylamino]-4-oxobutanoyl]-hydroxyamino]pentylamino]-4-oxobutanoic acid	-0.371	0.236
femur BMD	Glycocholic acid	-0.371	0.236
femur BMD	1-heptadecanoyl-sn-glycero-3-phosphocholine	0.371	0.236
femur BMD	Equol	0.364	0.245
femur BMD	D-threonine	-0.364	0.245
femur BMD	2-hydroxybenzyl alcohol	-0.364	0.245
femur BMD	Stachyose	-0.364	0.245
femur BMD	Lnt	-0.357	0.255
femur BMD	Dioctyl phthalate	0.357	0.255
femur BMD	RU-0211	-0.35	0.265
femur BMD	Trimethylamine n-oxide	0.35	0.265
femur BMD	L-Histidinol	-0.35	0.265
femur BMD	(2r,3s,4s,5r,6r)-6-[1,7-bis(4-hydroxyphenyl)heptan-3-yloxy]-5-[(2s,3r,4r)-3,4-dihydroxy-4-(hydroxymethyl)oxolan-2-yl]oxy-2-(hydroxymethyl)oxane-3,4-diol	-0.35	0.265
femur BMD	Acadesine (drug)	0.35	0.265
femur BMD	Methanone, [1-(5-hydroxypentyl)-1h-indol-3-yl](4-hydroxyphenyl)-	-0.35	0.265
femur BMD	Glutamic acid	-0.343	0.276
femur BMD	Pyridine	-0.343	0.276
femur BMD	Thymidine 5'-monophosphate	-0.343	0.276
femur BMD	Valerenic acid	-0.343	0.276
femur BMD	Myo-inositol	-0.343	0.276
femur BMD	1,2-benzenedicarboxylic acid	-0.336	0.286
femur BMD	Glu-Gly-Arg	-0.329	0.297
femur BMD	3'-.alpha.-sialyl-n-acetyllactosamine	-0.329	0.297
femur BMD	Nervonic acid	-0.329	0.297
femur BMD	Taurine	-0.329	0.297
femur BMD	1,5-pentanediamine	-0.322	0.308
femur BMD	20-trifluoroleukotriene b4	-0.322	0.308
femur BMD	His-ser	-0.322	0.308
femur BMD	Medicagenic acid base + o-hex	-0.322	0.308
femur BMD	Ethylmalonic acid	0.322	0.308
femur BMD	Pc(16:0e/5,6-eet)	-0.322	0.308
femur BMD	.beta.-estradiol 17-valerate	-0.315	0.319
femur BMD	Dl-3-aminoisobutyric acid	0.315	0.319
femur BMD	Leucine	-0.315	0.319
femur BMD	Guanidinosuccinic acid	-0.315	0.319
femur BMD	Dl-lactate	-0.308	0.331
femur BMD	1-(5z,8z,11z,14z-eicosatetraenoyl)-sn-glycero-3-phosphate	-0.308	0.331
femur BMD	L-Rhamnose	-0.308	0.331
femur BMD	Imatinib	0.301	0.342
femur BMD	Thymine	-0.301	0.342
femur BMD	Ps 40:4	-0.301	0.342
femur BMD	His-Lys	-0.294	0.354
femur BMD	Homogentisic acid	0.294	0.354
femur BMD	DL-Glutamic acid	-0.294	0.354
femur BMD	D-Glucosamine 1-phosphate (Glucosamine-1P)	-0.294	0.354
femur BMD	Pinostrobin	-0.287	0.366
femur BMD	1-O-Octadecyl-sn-glyceryl-3-phosphorylcholine	-0.28	0.379
femur BMD	Lys-Trp-Lys	0.273	0.391
femur BMD	(1s,2r-d-erythro-2-n-myristoylamino)-1-phenyl-1-propanol	-0.273	0.391
femur BMD	1-O-(cis-9-Octadecenyl)-2-O-acetyl-sn-glycero-3-phosphocholine	-0.273	0.391
femur BMD	3,4-dichlorophenol	-0.273	0.391
femur BMD	Octanoylcarnitine	-0.266	0.404
femur BMD	N-acetyl-5-hydroxytryptamine	-0.266	0.404
femur BMD	Fumarate	-0.266	0.404
femur BMD	Pi(16:0e/15-hete)	-0.266	0.404
femur BMD	3-hydroxybutyric acid	-0.266	0.404
femur BMD	Dl-octopamine	-0.259	0.417
femur BMD	Methylprednisolone succinate	-0.259	0.417
femur BMD	Phosphorylcholine	-0.259	0.417
femur BMD	N-(sec-butyl)-n-(4-(sec-butyl(trifluoroacetyl)amino)phenyl-2,2,2-trifluoroacetamide	-0.252	0.43
femur BMD	Lpc 18:2	-0.252	0.43
femur BMD	D-2-aminobutyric acid	-0.252	0.43
femur BMD	Uracil	-0.245	0.443
femur BMD	Val-Ala-Lys	-0.245	0.443
femur BMD	Fenamifos sulfoxide	0.238	0.457
femur BMD	1-stearoyl-2-linoleoyl-sn-glycero-3-phosphoethanolamine	-0.238	0.457
femur BMD	(2s,3r,4as,12br)-2,3,4a,8-tetrahydroxy-12b-(5-hydroxy-6-methyloxan-2-yl)oxy-3-methyl-2,4-dihydrobenzo[a]anthracene-1,7,12-trione	-0.238	0.457
femur BMD	L-propionylcarnitine	-0.231	0.471
femur BMD	4-hydroxy-l-isoleucine	0.231	0.471
femur BMD	Vitamin c	-0.231	0.471
femur BMD	2-hydroxy-6-methylquinoline-3-carbaldehyde	-0.231	0.471
femur BMD	Uridine	-0.224	0.484
femur BMD	Propylpyrazoletriol	-0.224	0.484
femur BMD	2-oleoyl-1-stearoyl-sn-glycero-3-phosphoserine	0.224	0.484
femur BMD	Galactonic acid	0.224	0.484
femur BMD	Diatoxanthin	0.217	0.499
femur BMD	5-aminovaleric acid betaine	0.21	0.513
femur BMD	Serotonin	-0.21	0.513
femur BMD	1-palmitoyl-2-azelaoylphosphatidylcholine	-0.21	0.513
femur BMD	Myristoyl-l-carnitine	-0.21	0.513
femur BMD	5-[1,2,4a-trimethyl-5-(propanoyloxymethyl)-2,3,4,7,8,8a-hexahydronaphthalen-1-yl]-3-methylpentanoic acid	0.21	0.513
femur BMD	L-Gulonic gamma-lactone	0.21	0.513
femur BMD	DL-tryptophan	-0.21	0.513
femur BMD	3,4'-dimethoxy-2'-hydroxychalcone	-0.203	0.527
femur BMD	L-Aspartate	-0.196	0.542
femur BMD	.alpha.,.beta.-trehalose	-0.189	0.557
femur BMD	L-glutarylcarnitine	-0.189	0.557
femur BMD	L-Valine	-0.189	0.557
femur BMD	3-Hydroxycapric acid	-0.189	0.557
femur BMD	1-Palmitoyl Lysophosphatidic Acid	-0.189	0.557
femur BMD	5.9-tetracosadienoic acid	-0.189	0.557
femur BMD	2,6-dimethoxyphenol	-0.182	0.572
femur BMD	1-lignoceroyl-2-hydroxy-sn-glycero-3-phosphocholine	-0.182	0.572
femur BMD	N-acetylhistamine	-0.175	0.587
femur BMD	5-(morpholinomethyl)-3-(2-nitrobenzylidenamino)-2-oxazolidinone	-0.175	0.587
femur BMD	1,2-distearoyl-sn-glycero-3-phospho-l-serine	0.175	0.587
femur BMD	(+)-6-aminopenicillanic acid	-0.175	0.587
femur BMD	Stearoylcarnitine	0.168	0.602
femur BMD	Myristoleic acid	0.168	0.602
femur BMD	12(13)-epoxy-9z-octadecenoic acid	0.168	0.602
femur BMD	1-behenoyl-2-hydroxy-sn-glycero-3-phosphocholine	-0.161	0.618
femur BMD	4-methyl-.alpha.-ethylaminopentiophenone	0.161	0.618
femur BMD	Aloesin	0.161	0.618
femur BMD	.alpha.-methyltryptamine	0.161	0.618
femur BMD	Taurolithocholic acid sulfate	0.161	0.618
femur BMD	Pe 42:10	-0.161	0.618
femur BMD	1-palmitoyl-2-hydroxy-sn-glycero-3-phosphoethanolamine	-0.161	0.618
femur BMD	Pi 34:2	-0.154	0.633
femur BMD	L-Phenylalanine	-0.147	0.649
femur BMD	7.alpha.,17.alpha.-dimethyl-5.beta.-androstane-3.alpha.,17.beta.-diol glucuronide	0.147	0.649
femur BMD	Taurolithocholic acid	-0.147	0.649
femur BMD	Sm d42:2	-0.14	0.665
femur BMD	1-stearoyl-2-linoleoyl-sn-glycero-3-phospho-l-serine	-0.133	0.681
femur BMD	Maltotetraose	-0.133	0.681
femur BMD	Trans-carboxyglimepiride	-0.126	0.697
femur BMD	1-stearoyl-2-docosahexaenoyl-sn-glycero-3-phosphocholine	0.126	0.697
femur BMD	1-myristoyl-sn-glycero-3-phosphocholine	-0.126	0.697
femur BMD	Cis-4,7,10,13,16,19-docosahexaenoic acid	0.119	0.713
femur BMD	5-ethyl-2'-deoxyuridine	-0.119	0.713
femur BMD	Hexanoyl-l-carnitine	-0.112	0.729
femur BMD	Crotonoside	-0.112	0.729
femur BMD	Fructose 1-phosphate	-0.112	0.729
femur BMD	Neohesperidose	0.112	0.729
femur BMD	Phlorizin	-0.105	0.746
femur BMD	Stachydrine	0.105	0.746
femur BMD	1-stearoyl-2-hydroxy-sn-glycero-3-phosphoethanolamine	-0.098	0.762
femur BMD	N6-Acetyl-L-lysine	-0.098	0.762
femur BMD	L-hydroxyarginine	-0.091	0.779
femur BMD	1h-indole-5-sulfonamide, n-(3-chlorophenyl)-3-[[3,5-dimethyl-4-[(4-methyl-1-piperazinyl)carbonyl]-1h-pyrrol-2-yl]methylene]-2,3-dihydro-n-methyl-2-oxo-, (3z)-	0.091	0.779
femur BMD	Betaine	0.091	0.779
femur BMD	[3-hydroxy-1-(4-methoxy-7-oxofuro[3,2-g]chromen-9-yl)oxy-3-methylbutan-2-yl] (e)-2-methylbut-2-enoate	-0.091	0.779
femur BMD	Gentianose	-0.084	0.795
femur BMD	Melezitose	-0.084	0.795
femur BMD	(2r,3s,4s,5r,6r)-5-[(2s,3r,4r)-3,4-dihydroxy-4-(hydroxymethyl)oxolan-2-yl]oxy-2-(hydroxymethyl)-6-(2-phenylethoxy)oxane-3,4-diol	-0.084	0.795
femur BMD	L-pyroglutamic acid	0.084	0.795
femur BMD	Pi 36:2	-0.084	0.795
femur BMD	1-hexadecanoyl-2-sn-glycero-3-phosphate	-0.077	0.812
femur BMD	Cholesteryl sulfate	-0.077	0.812
femur BMD	(r)-(+)-arachidonyl-1'-hydroxy-2'-propylamide	-0.07	0.829
femur BMD	1-Stearoyl-sn-glycerol 3-phosphocholine(LPC(18:0))	-0.07	0.829
femur BMD	3'-O-Methylinosine	-0.07	0.829
femur BMD	1-stearoyl-2-hydroxy-sn-glycero-3-phosphocholine	0.07	0.829
femur BMD	Capric acid	0.07	0.829
femur BMD	p-Cresol	0.049	0.88
femur BMD	1,2-dioleoyl-sn-glycerol	-0.042	0.897
femur BMD	1-palmitoyl-2-hydroxy-sn-glycero-3-phospho-(1'-rac-glycerol)	-0.042	0.897
femur BMD	Fenpropidin	-0.035	0.914
femur BMD	Ethanolamine	0.028	0.931
femur BMD	Trigonelline	-0.028	0.931
femur BMD	1,2-di-(9z,12z,15z-octadecatrienoyl)-sn-glycero-3-phosphocholine	-0.028	0.931
femur BMD	Guanosine	-0.021	0.948
femur BMD	N-.alpha.-(tert-butoxycarbonyl)-l-proline	-0.014	0.966
femur BMD	1,2-diamino-2-methylpropane	0.007	0.983
femur BMD	Biliverdin	0.007	0.983
femur BMD	EDTA	-0.007	0.983
femur BMD	Methylmalonic acid	-0.007	0.983
femur breaking strength	N-acetylneuraminic acid	-0.72	0.008
femur breaking strength	Methanesulfonamide, n-[1-[bis(4-chlorophenyl)methyl]-3-azetidinyl]-n-(3,5-difluorophenyl)-	-0.692	0.013
femur breaking strength	2-amino-3-[hydroxy-[2-hydroxy-3-[octadec-9-enoyl]oxypropoxy]phosphoryl]oxypropanoic acid	-0.657	0.02
femur breaking strength	Adenine	0.636	0.026
femur breaking strength	P-acetaminobenzoic acid	-0.629	0.028
femur breaking strength	Enterodiol	0.615	0.033
femur breaking strength	Acetylcitrulline	0.594	0.042
femur breaking strength	Xanthine	-0.573	0.051
femur breaking strength	Trans-cinnamic acid	-0.566	0.055
femur breaking strength	Arbutin	-0.552	0.063
femur breaking strength	Alpha-D-Glucose	0.552	0.063
femur breaking strength	Decahydrogambogic acid	-0.538	0.071
femur breaking strength	Glycocholic acid	-0.531	0.075
femur breaking strength	Leu-Asp-Lys	-0.524	0.08
femur breaking strength	Harringtonine	0.517	0.085
femur breaking strength	2-aminophenol	-0.517	0.085
femur breaking strength	N-arachidonoyldopamine	-0.51	0.09
femur breaking strength	Daidzein 4'-sulfate	0.497	0.101
femur breaking strength	1,2-dilauroyl-sn-glycero-3-phosphatidylcholine	-0.49	0.106
femur breaking strength	N-Phenylacetamide	-0.483	0.112
femur breaking strength	DL-glutamine	0.462	0.131
femur breaking strength	1h-indole-3-propanoic acid	-0.462	0.131
femur breaking strength	Guanosine	-0.462	0.131
femur breaking strength	Schizandrin a	-0.455	0.138
femur breaking strength	p-Cresol	0.455	0.138
femur breaking strength	Nocardamine	-0.455	0.138
femur breaking strength	Methanone, [1-(5-hydroxypentyl)-1h-indol-3-yl](4-hydroxyphenyl)-	-0.455	0.138
femur breaking strength	12(13)-epoxy-9z-octadecenoic acid	0.448	0.145
femur breaking strength	Trehalose	-0.434	0.159
femur breaking strength	Deoxyguanosine	-0.434	0.159
femur breaking strength	Stachydrine	0.427	0.167
femur breaking strength	Taurocholate	0.427	0.167
femur breaking strength	Ferricrocin [m-h2+fe]	-0.42	0.175
femur breaking strength	Genistein	0.42	0.175
femur breaking strength	N6-methyladenine	-0.42	0.175
femur breaking strength	2'-deoxycytidine 5'-monophosphate	-0.413	0.183
femur breaking strength	Daidzein	0.413	0.183
femur breaking strength	Inosine	-0.413	0.183
femur breaking strength	1-methylguanosine	-0.413	0.183
femur breaking strength	Medicagenic acid base + o-hex	-0.399	0.199
femur breaking strength	.delta.17-6-ketoprostaglandin f1.alpha.	-0.399	0.199
femur breaking strength	2-piperidone	0.392	0.208
femur breaking strength	Naringenin-4'-o-.beta.-d-glucuronide	-0.392	0.208
femur breaking strength	Choline	-0.385	0.217
femur breaking strength	Gamma-glu-glu	0.385	0.217
femur breaking strength	N-acetyl-l-carnosine	0.385	0.217
femur breaking strength	Myristoyl-l-carnitine	0.385	0.217
femur breaking strength	L-Gulonic gamma-lactone	0.385	0.217
femur breaking strength	Ser-Thr	-0.378	0.226
femur breaking strength	D-threonine	-0.378	0.226
femur breaking strength	Benzalkonium chloride (c12)	0.371	0.236
femur breaking strength	N-Acetylmannosamine	-0.371	0.236
femur breaking strength	Swietenocoumarin b	-0.371	0.236
femur breaking strength	Phosphorylcholine	-0.371	0.236
femur breaking strength	Ile-Asn	-0.364	0.245
femur breaking strength	L-Tryptophan	-0.364	0.245
femur breaking strength	Pi 38:5	-0.364	0.245
femur breaking strength	Pyridine	-0.357	0.255
femur breaking strength	Phenylalanine	-0.357	0.255
femur breaking strength	N-acetylglutamine	-0.357	0.255
femur breaking strength	L-methionine	-0.357	0.255
femur breaking strength	Capric acid	-0.357	0.255
femur breaking strength	L-gulono-1,4-lactone	0.357	0.255
femur breaking strength	4-hydroxy-l-isoleucine	0.35	0.265
femur breaking strength	(2s,3s)-3,5,7-trihydroxy-6-methyl-2-(3,4,5-trihydroxyphenyl)-2,3-dihydrochromen-4-one	-0.35	0.265
femur breaking strength	L-Phenylalanine	-0.35	0.265
femur breaking strength	Formylanthranilic acid	-0.343	0.276
femur breaking strength	Val-Ala-Lys	-0.336	0.286
femur breaking strength	Benzoic acid, 3-[(e)-[(3ar,4s,5s,6ar)-4-[(1e,3r)-3-cyclohexyl-3-hydroxy-1-propen-1-yl]hexahydro-5-hydroxy-2(1h)-pentalenylidene]methyl]-, rel-	0.329	0.297
femur breaking strength	Berberine	0.329	0.297
femur breaking strength	5-[1,2,4a-trimethyl-5-(propanoyloxymethyl)-2,3,4,7,8,8a-hexahydronaphthalen-1-yl]-3-methylpentanoic acid	0.329	0.297
femur breaking strength	Tryptophan betaine	-0.322	0.308
femur breaking strength	Canthaxanthin	0.322	0.308
femur breaking strength	1,2-dilauroyl-sn-glycero-3-phospho-sn-glycerol	-0.322	0.308
femur breaking strength	Pc 34:3	-0.322	0.308
femur breaking strength	Trimethylamine n-oxide	0.315	0.319
femur breaking strength	Glu-Gly-Arg	-0.308	0.331
femur breaking strength	trans-cinnamate	-0.308	0.331
femur breaking strength	Celastrol	-0.308	0.331
femur breaking strength	Niacinamide	-0.301	0.342
femur breaking strength	1-lignoceroyl-2-hydroxy-sn-glycero-3-phosphocholine	-0.301	0.342
femur breaking strength	D-Quinovose	-0.301	0.342
femur breaking strength	Pyrocatechol	-0.301	0.342
femur breaking strength	2,4,6-tri-tert-butylaniline	-0.294	0.354
femur breaking strength	Asn-Glu-Arg	-0.294	0.354
femur breaking strength	4-hydroxybenzoate	-0.294	0.354
femur breaking strength	Galactonic acid	0.294	0.354
femur breaking strength	5-aminovaleric acid betaine	0.28	0.379
femur breaking strength	3-aminopentanoic acid	0.28	0.379
femur breaking strength	Crotonoside	-0.28	0.379
femur breaking strength	Pc(16:1e/8,9-epete)	-0.28	0.379
femur breaking strength	(+)-.gamma.-tocopherol	-0.273	0.391
femur breaking strength	Glu-Glu-Arg	-0.266	0.404
femur breaking strength	O-tolidine	0.259	0.417
femur breaking strength	.alpha.-methyltryptamine	0.259	0.417
femur breaking strength	1,2-di-(9z,12z,15z-octadecatrienoyl)-sn-glycero-3-phosphocholine	0.259	0.417
femur breaking strength	2,6-di-tert-butylphenol	-0.259	0.417
femur breaking strength	Guanidine	-0.252	0.43
femur breaking strength	1-heptadecanoyl-sn-glycero-3-phosphocholine	0.252	0.43
femur breaking strength	Ps 40:4	-0.252	0.43
femur breaking strength	Pro-Glu	0.245	0.443
femur breaking strength	Citiolone	-0.245	0.443
femur breaking strength	Thymidine 5'-monophosphate	-0.245	0.443
femur breaking strength	Taurolithocholic acid sulfate	0.245	0.443
femur breaking strength	Ethanolamine	0.238	0.457
femur breaking strength	4-methyl-.alpha.-ethylaminopentiophenone	0.238	0.457
femur breaking strength	Methyl (4r,8as)-1-hydroxy-2-(hydroxymethyl)-5,5,8a-trimethyl-4-[(2e,4e,6e)-octa-2,4,6-trienoyl]oxy-4a,6,7,8-tetrahydro-4h-naphthalene-1-carboxylate	-0.238	0.457
femur breaking strength	DL-Glutamic acid	-0.238	0.457
femur breaking strength	1-stearoyl-2-linoleoyl-sn-glycero-3-phosphoethanolamine	0.238	0.457
femur breaking strength	(1s,2r-d-erythro-2-n-myristoylamino)-1-phenyl-1-propanol	-0.231	0.471
femur breaking strength	Phenylacetaldehyde	-0.231	0.471
femur breaking strength	D-erythro-imidazolylglycerol phosphate	0.231	0.471
femur breaking strength	Petunidin 3-galactoside	-0.231	0.471
femur breaking strength	Glu-gln	0.231	0.471
femur breaking strength	(2r,3s,4s,5r,6r)-6-[1,7-bis(4-hydroxyphenyl)heptan-3-yloxy]-5-[(2s,3r,4r)-3,4-dihydroxy-4-(hydroxymethyl)oxolan-2-yl]oxy-2-(hydroxymethyl)oxane-3,4-diol	-0.231	0.471
femur breaking strength	7.alpha.,17.alpha.-dimethyl-5.beta.-androstane-3.alpha.,17.beta.-diol glucuronide	0.231	0.471
femur breaking strength	Dihydro-4,4-dimethyl-2,3-furandione	0.231	0.471
femur breaking strength	2,6-di-tert-butyl-4-methoxyphenol	-0.231	0.471
femur breaking strength	His-Lys	-0.224	0.484
femur breaking strength	3-hydroxyanthranilic acid	-0.224	0.484
femur breaking strength	L-Norleucine	-0.224	0.484
femur breaking strength	Pe 42:10	-0.224	0.484
femur breaking strength	Equol	0.217	0.499
femur breaking strength	2-amino-1-phenylethanol	-0.217	0.499
femur breaking strength	Bispyribac	0.217	0.499
femur breaking strength	1-(5z,8z,11z,14z-eicosatetraenoyl)-sn-glycero-3-phosphate	-0.217	0.499
femur breaking strength	Mevalonic acid	-0.217	0.499
femur breaking strength	N6-Acetyl-L-lysine	-0.217	0.499
femur breaking strength	2-hydroxybenzyl alcohol	-0.21	0.513
femur breaking strength	EDTA	0.21	0.513
femur breaking strength	Beta-hydroxybutyrate	0.21	0.513
femur breaking strength	1,2-distearoyl-sn-glycero-3-phospho-l-serine	0.21	0.513
femur breaking strength	Pro-Trp-Arg	-0.203	0.527
femur breaking strength	1,2-dioleoyl-sn-glycerol	0.203	0.527
femur breaking strength	N-(sec-butyl)-n-(4-(sec-butyl(trifluoroacetyl)amino)phenyl-2,2,2-trifluoroacetamide	-0.203	0.527
femur breaking strength	Betaine	-0.203	0.527
femur breaking strength	1,2-dipalmitoylphosphatidylinositol-4,5-diphosphonate	0.203	0.527
femur breaking strength	[3-hydroxy-1-(4-methoxy-7-oxofuro[3,2-g]chromen-9-yl)oxy-3-methylbutan-2-yl] (e)-2-methylbut-2-enoate	-0.203	0.527
femur breaking strength	1-palmitoyl-2-hydroxy-sn-glycero-3-phosphoethanolamine	0.203	0.527
femur breaking strength	L-carnitine	-0.196	0.542
femur breaking strength	1-stearoyl-2-linoleoyl-sn-glycero-3-phospho-l-serine	-0.196	0.542
femur breaking strength	Acadesine (drug)	0.196	0.542
femur breaking strength	L-Threonine	-0.196	0.542
femur breaking strength	Cholesteryl sulfate	-0.196	0.542
femur breaking strength	(2s,3r,4as,12br)-2,3,4a,8-tetrahydroxy-12b-(5-hydroxy-6-methyloxan-2-yl)oxy-3-methyl-2,4-dihydrobenzo[a]anthracene-1,7,12-trione	0.196	0.542
femur breaking strength	(+)-6-aminopenicillanic acid	-0.196	0.542
femur breaking strength	2'-deoxycytidine	-0.189	0.557
femur breaking strength	Trans-carboxyglimepiride	0.189	0.557
femur breaking strength	L-Histidinol	-0.189	0.557
femur breaking strength	Fenamifos sulfoxide	-0.189	0.557
femur breaking strength	20-trifluoroleukotriene b4	-0.189	0.557
femur breaking strength	Cytosine	-0.182	0.572
femur breaking strength	Ethiolat	-0.182	0.572
femur breaking strength	Androstan-3-ol-17-one 3-glucuronide	0.182	0.572
femur breaking strength	Norvaline betaine	-0.182	0.572
femur breaking strength	D-2-aminobutyric acid	-0.182	0.572
femur breaking strength	Deoxyinosine	-0.182	0.572
femur breaking strength	3-Hydroxycapric acid	-0.182	0.572
femur breaking strength	.beta.-alanine, n-[2-(3-pyridinyl)-6-(1,2,4,5-tetrahydro-3h-3-benzazepin-3-yl)-4-pyrimidinyl]-	-0.175	0.587
femur breaking strength	1-behenoyl-2-hydroxy-sn-glycero-3-phosphocholine	-0.168	0.602
femur breaking strength	Histamine	-0.168	0.602
femur breaking strength	N-.alpha.-(tert-butoxycarbonyl)-l-proline	-0.168	0.602
femur breaking strength	1h-indole-5-sulfonamide, n-(3-chlorophenyl)-3-[[3,5-dimethyl-4-[(4-methyl-1-piperazinyl)carbonyl]-1h-pyrrol-2-yl]methylene]-2,3-dihydro-n-methyl-2-oxo-, (3z)-	0.168	0.602
femur breaking strength	Phosphatidylcholine lyso alkyl 16:0	-0.168	0.602
femur breaking strength	Neohesperidose	0.168	0.602
femur breaking strength	Curcumin	0.168	0.602
femur breaking strength	Octanoylcarnitine	-0.161	0.618
femur breaking strength	RU-0211	-0.161	0.618
femur breaking strength	Glycerol 3-phosphate	-0.161	0.618
femur breaking strength	Dioctyl phthalate	-0.161	0.618
femur breaking strength	1-hexadecanoyl-2-sn-glycero-3-phosphate	-0.161	0.618
femur breaking strength	all cis-(6,9,12)-Linolenic acid	0.161	0.618
femur breaking strength	Fenpropidin	-0.154	0.633
femur breaking strength	(2r,3s,4s,5r,6r)-5-[(2s,3r,4r)-3,4-dihydroxy-4-(hydroxymethyl)oxolan-2-yl]oxy-2-(hydroxymethyl)-6-(2-phenylethoxy)oxane-3,4-diol	-0.154	0.633
femur breaking strength	Trigonelline	0.154	0.633
femur breaking strength	1,2-dimyristoyl-sn-glycero-3-phosphate	-0.154	0.633
femur breaking strength	Guanidinosuccinic acid	0.154	0.633
femur breaking strength	Maltotetraose	-0.154	0.633
femur breaking strength	Ectoine	0.147	0.649
femur breaking strength	Propiconazole	0.147	0.649
femur breaking strength	Hydroxyisocaproic acid	-0.147	0.649
femur breaking strength	sn-Glycerol 3-phosphoethanolamine	-0.147	0.649
femur breaking strength	Maltotriose	-0.14	0.665
femur breaking strength	L-pyroglutamic acid	0.14	0.665
femur breaking strength	Hypoxanthine	-0.133	0.681
femur breaking strength	Indole-3-carboxylic acid	-0.133	0.681
femur breaking strength	Melezitose	-0.133	0.681
femur breaking strength	Uracil	-0.133	0.681
femur breaking strength	Nervonic acid	-0.133	0.681
femur breaking strength	5,7,3',4',5'-pentahydroxyflavone	-0.133	0.681
femur breaking strength	Taurolithocholic acid	0.133	0.681
femur breaking strength	1,2-benzenedicarboxylic acid	0.133	0.681
femur breaking strength	Dl-3-aminoisobutyric acid	-0.126	0.697
femur breaking strength	1-O-Octadecyl-sn-glyceryl-3-phosphorylcholine	-0.126	0.697
femur breaking strength	3'-O-Methylinosine	-0.126	0.697
femur breaking strength	Taurine	0.126	0.697
femur breaking strength	Acamprosate	-0.126	0.697
femur breaking strength	1-myristoyl-2-hydroxy-sn-glycero-3-phosphoethanolamine	-0.126	0.697
femur breaking strength	N-acetyl-5-hydroxytryptamine	-0.119	0.713
femur breaking strength	1-O-(cis-9-Octadecenyl)-2-O-acetyl-sn-glycero-3-phosphocholine	-0.119	0.713
femur breaking strength	Methylprednisolone succinate	-0.119	0.713
femur breaking strength	Lpc 18:2	-0.119	0.713
femur breaking strength	1-Palmitoyl Lysophosphatidic Acid	-0.119	0.713
femur breaking strength	3-hydroxybutyric acid	-0.119	0.713
femur breaking strength	2-oleoyl-1-stearoyl-sn-glycero-3-phosphoserine	0.119	0.713
femur breaking strength	DL-tryptophan	0.119	0.713
femur breaking strength	.beta.-estradiol 17-valerate	-0.112	0.729
femur breaking strength	D-proline	-0.112	0.729
femur breaking strength	2-hydroxy-6-methylquinoline-3-carbaldehyde	0.112	0.729
femur breaking strength	Valerenic acid	-0.112	0.729
femur breaking strength	Lnt	-0.105	0.746
femur breaking strength	Isovaleryl-l-carnitine	-0.105	0.746
femur breaking strength	Myo-inositol	0.105	0.746
femur breaking strength	Phlorizin	0.098	0.762
femur breaking strength	L-Glutamate	-0.098	0.762
femur breaking strength	Pinostrobin	0.098	0.762
femur breaking strength	Pi 36:2	0.098	0.762
femur breaking strength	Fulvestrant 9-sulfone	-0.098	0.762
femur breaking strength	Malate	-0.098	0.762
femur breaking strength	alpha-N-Acetyl-L-glutamine	0.098	0.762
femur breaking strength	Methylmalonic acid	-0.098	0.762
femur breaking strength	Serotonin	-0.091	0.779
femur breaking strength	1-hexadecyl-sn-glycero-3-phosphocholine	-0.091	0.779
femur breaking strength	1-palmitoyl-2-azelaoylphosphatidylcholine	0.091	0.779
femur breaking strength	Fumarate	0.091	0.779
femur breaking strength	Sm d42:2	0.091	0.779
femur breaking strength	3-hydroxy-3-methylglutaric acid	-0.091	0.779
femur breaking strength	5-ethyl-2'-deoxyuridine	-0.091	0.779
femur breaking strength	Pc(16:0e/5,6-eet)	0.091	0.779
femur breaking strength	Dl-octopamine	0.084	0.795
femur breaking strength	Deoxycarnitine	-0.084	0.795
femur breaking strength	1-stearoyl-2-docosahexaenoyl-sn-glycero-3-phosphocholine	-0.084	0.795
femur breaking strength	L-beta-homomethionine	0.084	0.795
femur breaking strength	L-glutarylcarnitine	-0.084	0.795
femur breaking strength	1-myristoyl-sn-glycero-3-phosphocholine	-0.084	0.795
femur breaking strength	1-palmitoyl-2-hydroxy-sn-glycero-3-phospho-(1'-rac-glycerol)	0.084	0.795
femur breaking strength	Protoporphyrin ix	-0.077	0.812
femur breaking strength	.alpha.,.beta.-trehalose	0.077	0.812
femur breaking strength	Leucine	0.077	0.812
femur breaking strength	Betonicine	0.07	0.829
femur breaking strength	Lys-Trp-Lys	0.07	0.829
femur breaking strength	L-Valine	-0.07	0.829
femur breaking strength	His-ser	-0.07	0.829
femur breaking strength	4-[5-[[4-[5-[acetyl(hydroxy)amino]pentylamino]-4-oxobutanoyl]-hydroxyamino]pentylamino]-4-oxobutanoic acid	0.063	0.846
femur breaking strength	Biliverdin	-0.063	0.846
femur breaking strength	L-hydroxyarginine	0.063	0.846
femur breaking strength	Homogentisic acid	0.063	0.846
femur breaking strength	L-Aspartate	-0.063	0.846
femur breaking strength	L-Rhamnose	0.063	0.846
femur breaking strength	1-Stearoyl-sn-glycerol 3-phosphocholine(LPC(18:0))	-0.056	0.863
femur breaking strength	1-stearoyl-2-hydroxy-sn-glycero-3-phosphocholine	0.056	0.863
femur breaking strength	Ethylmalonic acid	-0.056	0.863
femur breaking strength	3,4'-dimethoxy-2'-hydroxychalcone	0.049	0.88
femur breaking strength	Stachyose	0.049	0.88
femur breaking strength	Eprosartan	0.049	0.88
femur breaking strength	L-Malic acid	0.049	0.88
femur breaking strength	Cis-4,7,10,13,16,19-docosahexaenoic acid	-0.049	0.88
femur breaking strength	Valeric acid	-0.049	0.88
femur breaking strength	N-acetylhistamine	-0.042	0.897
femur breaking strength	3'-.alpha.-sialyl-n-acetyllactosamine	0.042	0.897
femur breaking strength	1,5-pentanediamine	0.042	0.897
femur breaking strength	Myristoleic acid	-0.042	0.897
femur breaking strength	Thymine	0.042	0.897
femur breaking strength	Fructose 1-phosphate	0.042	0.897
femur breaking strength	Hexanoyl-l-carnitine	-0.035	0.914
femur breaking strength	Cis-aconitate	0.035	0.914
femur breaking strength	Oleic acid	0.035	0.914
femur breaking strength	Glutamic acid	-0.028	0.931
femur breaking strength	L-propionylcarnitine	-0.028	0.931
femur breaking strength	5-(morpholinomethyl)-3-(2-nitrobenzylidenamino)-2-oxazolidinone	-0.028	0.931
femur breaking strength	3-methoxymethcathinone	0.028	0.931
femur breaking strength	1,2-diamino-2-methylpropane	-0.028	0.931
femur breaking strength	Stearoylcarnitine	0.028	0.931
femur breaking strength	1-stearoyl-2-hydroxy-sn-glycero-3-phosphoethanolamine	0.028	0.931
femur breaking strength	1-(benzo[d][1,3]dioxol-4-yl)-2-(methylamino)pentan-1-one	-0.021	0.948
femur breaking strength	Aloesin	-0.021	0.948
femur breaking strength	2,6-dimethoxyphenol	0.021	0.948
femur breaking strength	Sphingosine-1-phosphate	0.021	0.948
femur breaking strength	Uridine	-0.021	0.948
femur breaking strength	Pi(16:0e/15-hete)	-0.021	0.948
femur breaking strength	Pi 34:2	-0.021	0.948
femur breaking strength	1,2-dioleoyl-sn-glycero-3-phosphoethanolamine-n-methyl	-0.021	0.948
femur breaking strength	D-erythro-sphingosine-1-phosphate	-0.014	0.966
femur breaking strength	(r)-(+)-arachidonyl-1'-hydroxy-2'-propylamide	-0.014	0.966
femur breaking strength	Gentianose	0.014	0.966
femur breaking strength	Metronidazole	-0.014	0.966
femur breaking strength	DL-threonine	0.014	0.966
femur breaking strength	Imatinib	0.014	0.966
femur breaking strength	3,4-dichlorophenol	0.014	0.966
femur breaking strength	Dl-lactate	0.014	0.966
femur breaking strength	1-(9z,12z-octadecadienoyl)-2-hydroxy-sn-glycero-3-phosphoethanolamine	0.014	0.966
femur breaking strength	Propylpyrazoletriol	-0.007	0.983
femur breaking strength	4-hydroxy-l-phenylglycine	0	1
femur breaking strength	Diatoxanthin	0	1
femur breaking strength	5.9-tetracosadienoic acid	0	1
femur breaking strength	Vitamin c	0	1
femur breaking strength	D-Glucosamine 1-phosphate (Glucosamine-1P)	0	1
femur calcium content	Octanoylcarnitine	-0.874	0
femur calcium content	Crotonoside	-0.867	0
femur calcium content	P-acetaminobenzoic acid	-0.881	0
femur calcium content	3-hydroxybutyric acid	-0.86	0
femur calcium content	N-Phenylacetamide	-0.874	0
femur calcium content	Ile-Asn	-0.811	0.001
femur calcium content	Trans-cinnamic acid	-0.832	0.001
femur calcium content	20-trifluoroleukotriene b4	-0.811	0.001
femur calcium content	Taurolithocholic acid sulfate	0.839	0.001
femur calcium content	3-Hydroxycapric acid	-0.839	0.001
femur calcium content	Glycocholic acid	-0.818	0.001
femur calcium content	N-arachidonoyldopamine	-0.846	0.001
femur calcium content	Indole-3-carboxylic acid	-0.797	0.002
femur calcium content	L-Glutamate	-0.797	0.002
femur calcium content	1-methylguanosine	-0.804	0.002
femur calcium content	(+)-.gamma.-tocopherol	-0.79	0.002
femur calcium content	Pi 38:5	-0.79	0.002
femur calcium content	DL-Glutamic acid	-0.79	0.002
femur calcium content	Melezitose	-0.776	0.003
femur calcium content	Glutamic acid	-0.769	0.003
femur calcium content	1-Stearoyl-sn-glycerol 3-phosphocholine(LPC(18:0))	-0.776	0.003
femur calcium content	2-amino-3-[hydroxy-[2-hydroxy-3-[octadec-9-enoyl]oxypropoxy]phosphoryl]oxypropanoic acid	-0.769	0.003
femur calcium content	Hydroxyisocaproic acid	-0.783	0.003
femur calcium content	Alpha-D-Glucose	0.769	0.003
femur calcium content	Phlorizin	-0.762	0.004
femur calcium content	Gamma-glu-glu	0.762	0.004
femur calcium content	Ser-Thr	-0.762	0.004
femur calcium content	5-[1,2,4a-trimethyl-5-(propanoyloxymethyl)-2,3,4,7,8,8a-hexahydronaphthalen-1-yl]-3-methylpentanoic acid	0.762	0.004
femur calcium content	Guanidine	-0.755	0.005
femur calcium content	Serotonin	-0.748	0.005
femur calcium content	4-hydroxy-l-isoleucine	0.748	0.005
femur calcium content	N-Acetylmannosamine	-0.748	0.005
femur calcium content	1-Palmitoyl Lysophosphatidic Acid	-0.748	0.005
femur calcium content	L-methionine	-0.748	0.005
femur calcium content	Equol	0.741	0.006
femur calcium content	trans-cinnamate	-0.741	0.006
femur calcium content	D-threonine	-0.741	0.006
femur calcium content	Daidzein 4'-sulfate	0.741	0.006
femur calcium content	Fulvestrant 9-sulfone	-0.741	0.006
femur calcium content	Acamprosate	-0.741	0.006
femur calcium content	(r)-(+)-arachidonyl-1'-hydroxy-2'-propylamide	-0.734	0.007
femur calcium content	1,2-dilauroyl-sn-glycero-3-phosphatidylcholine	-0.734	0.007
femur calcium content	Daidzein	0.734	0.007
femur calcium content	Lnt	-0.727	0.007
femur calcium content	Naringenin-4'-o-.beta.-d-glucuronide	-0.734	0.007
femur calcium content	1-stearoyl-2-hydroxy-sn-glycero-3-phosphocholine	-0.727	0.007
femur calcium content	Cholesteryl sulfate	-0.727	0.007
femur calcium content	Gentianose	-0.72	0.008
femur calcium content	His-Lys	-0.72	0.008
femur calcium content	L-Tryptophan	-0.72	0.008
femur calcium content	Taurocholate	0.72	0.008
femur calcium content	Harringtonine	0.713	0.009
femur calcium content	3-methoxymethcathinone	-0.713	0.009
femur calcium content	Ferricrocin [m-h2+fe]	-0.706	0.01
femur calcium content	Stearoylcarnitine	-0.706	0.01
femur calcium content	1-O-Octadecyl-sn-glyceryl-3-phosphorylcholine	-0.706	0.01
femur calcium content	Biliverdin	-0.706	0.01
femur calcium content	Inosine	-0.706	0.01
femur calcium content	3,4'-dimethoxy-2'-hydroxychalcone	-0.699	0.011
femur calcium content	Imatinib	0.699	0.011
femur calcium content	4-hydroxybenzoate	-0.699	0.011
femur calcium content	N-acetyl-5-hydroxytryptamine	-0.692	0.013
femur calcium content	.alpha.,.beta.-trehalose	-0.692	0.013
femur calcium content	2,6-di-tert-butylphenol	-0.692	0.013
femur calcium content	Glycerol 3-phosphate	-0.678	0.015
femur calcium content	Leu-Asp-Lys	-0.678	0.015
femur calcium content	Lpc 18:2	-0.678	0.015
femur calcium content	1-hexadecanoyl-2-sn-glycero-3-phosphate	-0.678	0.015
femur calcium content	Benzoic acid, 3-[(e)-[(3ar,4s,5s,6ar)-4-[(1e,3r)-3-cyclohexyl-3-hydroxy-1-propen-1-yl]hexahydro-5-hydroxy-2(1h)-pentalenylidene]methyl]-, rel-	0.678	0.015
femur calcium content	Propylpyrazoletriol	-0.678	0.015
femur calcium content	Capric acid	-0.678	0.015
femur calcium content	2'-deoxycytidine 5'-monophosphate	-0.671	0.017
femur calcium content	5-(morpholinomethyl)-3-(2-nitrobenzylidenamino)-2-oxazolidinone	-0.671	0.017
femur calcium content	1-stearoyl-2-linoleoyl-sn-glycero-3-phospho-l-serine	-0.671	0.017
femur calcium content	L-Valine	-0.671	0.017
femur calcium content	3'-O-Methylinosine	-0.671	0.017
femur calcium content	(2r,3s,4s,5r,6r)-6-[1,7-bis(4-hydroxyphenyl)heptan-3-yloxy]-5-[(2s,3r,4r)-3,4-dihydroxy-4-(hydroxymethyl)oxolan-2-yl]oxy-2-(hydroxymethyl)oxane-3,4-diol	-0.671	0.017
femur calcium content	Taurolithocholic acid	-0.671	0.017
femur calcium content	Adenine	0.664	0.018
femur calcium content	D-2-aminobutyric acid	-0.664	0.018
femur calcium content	Petunidin 3-galactoside	-0.664	0.018
femur calcium content	Choline	-0.657	0.02
femur calcium content	Metronidazole	-0.657	0.02
femur calcium content	1-myristoyl-sn-glycero-3-phosphocholine	-0.657	0.02
femur calcium content	Deoxyguanosine	-0.657	0.02
femur calcium content	1-stearoyl-2-hydroxy-sn-glycero-3-phosphoethanolamine	-0.657	0.02
femur calcium content	.delta.17-6-ketoprostaglandin f1.alpha.	-0.657	0.02
femur calcium content	N-acetylglutamine	-0.65	0.022
femur calcium content	3'-.alpha.-sialyl-n-acetyllactosamine	-0.643	0.024
femur calcium content	Glu-gln	0.643	0.024
femur calcium content	N-acetylhistamine	-0.636	0.026
femur calcium content	Pyridine	-0.636	0.026
femur calcium content	p-Cresol	0.636	0.026
femur calcium content	N6-Acetyl-L-lysine	-0.636	0.026
femur calcium content	Tryptophan betaine	-0.629	0.028
femur calcium content	2,4,6-tri-tert-butylaniline	-0.629	0.028
femur calcium content	Glu-Gly-Arg	-0.629	0.028
femur calcium content	2,6-dimethoxyphenol	0.629	0.028
femur calcium content	N6-methyladenine	-0.629	0.028
femur calcium content	Cis-4,7,10,13,16,19-docosahexaenoic acid	-0.629	0.028
femur calcium content	Formylanthranilic acid	-0.629	0.028
femur calcium content	Pe 42:10	-0.629	0.028
femur calcium content	L-Aspartate	-0.629	0.028
femur calcium content	L-propionylcarnitine	-0.622	0.031
femur calcium content	Phenylacetaldehyde	-0.622	0.031
femur calcium content	Trimethylamine n-oxide	0.622	0.031
femur calcium content	Histamine	-0.622	0.031
femur calcium content	N-(sec-butyl)-n-(4-(sec-butyl(trifluoroacetyl)amino)phenyl-2,2,2-trifluoroacetamide	-0.622	0.031
femur calcium content	Leucine	-0.622	0.031
femur calcium content	Beta-hydroxybutyrate	0.622	0.031
femur calcium content	[3-hydroxy-1-(4-methoxy-7-oxofuro[3,2-g]chromen-9-yl)oxy-3-methylbutan-2-yl] (e)-2-methylbut-2-enoate	-0.622	0.031
femur calcium content	Betonicine	-0.615	0.033
femur calcium content	O-tolidine	0.615	0.033
femur calcium content	1,2-dipalmitoylphosphatidylinositol-4,5-diphosphonate	0.615	0.033
femur calcium content	Myristoleic acid	-0.615	0.033
femur calcium content	Protoporphyrin ix	-0.608	0.036
femur calcium content	N-.alpha.-(tert-butoxycarbonyl)-l-proline	-0.608	0.036
femur calcium content	Uracil	-0.601	0.039
femur calcium content	Pi 36:2	-0.601	0.039
femur calcium content	1,2-dimyristoyl-sn-glycero-3-phosphate	-0.601	0.039
femur calcium content	Pyrocatechol	-0.601	0.039
femur calcium content	1-(5z,8z,11z,14z-eicosatetraenoyl)-sn-glycero-3-phosphate	-0.601	0.039
femur calcium content	Phosphorylcholine	-0.601	0.039
femur calcium content	Pc(16:1e/8,9-epete)	-0.601	0.039
femur calcium content	(1s,2r-d-erythro-2-n-myristoylamino)-1-phenyl-1-propanol	-0.594	0.042
femur calcium content	Fenpropidin	-0.594	0.042
femur calcium content	Pro-Glu	0.594	0.042
femur calcium content	Methyl (4r,8as)-1-hydroxy-2-(hydroxymethyl)-5,5,8a-trimethyl-4-[(2e,4e,6e)-octa-2,4,6-trienoyl]oxy-4a,6,7,8-tetrahydro-4h-naphthalene-1-carboxylate	-0.594	0.042
femur calcium content	D-Quinovose	-0.594	0.042
femur calcium content	1-stearoyl-2-linoleoyl-sn-glycero-3-phosphoethanolamine	-0.594	0.042
femur calcium content	Niacinamide	-0.587	0.045
femur calcium content	Stachyose	-0.587	0.045
femur calcium content	Cis-aconitate	0.587	0.045
femur calcium content	Nocardamine	-0.587	0.045
femur calcium content	5-ethyl-2'-deoxyuridine	0.587	0.045
femur calcium content	.beta.-estradiol 17-valerate	-0.58	0.048
femur calcium content	L-Norleucine	-0.58	0.048
femur calcium content	Hexanoyl-l-carnitine	-0.58	0.048
femur calcium content	Betaine	0.58	0.048
femur calcium content	.beta.-alanine, n-[2-(3-pyridinyl)-6-(1,2,4,5-tetrahydro-3h-3-benzazepin-3-yl)-4-pyrimidinyl]-	-0.58	0.048
femur calcium content	Trans-carboxyglimepiride	-0.573	0.051
femur calcium content	Genistein	0.573	0.051
femur calcium content	Methylprednisolone succinate	-0.573	0.051
femur calcium content	Pinostrobin	-0.573	0.051
femur calcium content	Xanthine	-0.573	0.051
femur calcium content	5.9-tetracosadienoic acid	-0.573	0.051
femur calcium content	Vitamin c	-0.573	0.051
femur calcium content	5-aminovaleric acid betaine	0.566	0.055
femur calcium content	1-O-(cis-9-Octadecenyl)-2-O-acetyl-sn-glycero-3-phosphocholine	-0.566	0.055
femur calcium content	L-pyroglutamic acid	0.566	0.055
femur calcium content	Trigonelline	0.566	0.055
femur calcium content	Val-Ala-Lys	-0.566	0.055
femur calcium content	3-aminopentanoic acid	0.566	0.055
femur calcium content	1-myristoyl-2-hydroxy-sn-glycero-3-phosphoethanolamine	-0.566	0.055
femur calcium content	Lys-Trp-Lys	0.559	0.059
femur calcium content	2-piperidone	0.559	0.059
femur calcium content	1-behenoyl-2-hydroxy-sn-glycero-3-phosphocholine	-0.559	0.059
femur calcium content	D-erythro-imidazolylglycerol phosphate	-0.559	0.059
femur calcium content	1,2-diamino-2-methylpropane	-0.559	0.059
femur calcium content	L-carnitine	-0.559	0.059
femur calcium content	Taurine	-0.559	0.059
femur calcium content	1h-indole-3-propanoic acid	-0.559	0.059
femur calcium content	sn-Glycerol 3-phosphoethanolamine	-0.552	0.063
femur calcium content	Schizandrin a	-0.545	0.067
femur calcium content	Swietenocoumarin b	-0.545	0.067
femur calcium content	Ethylmalonic acid	0.545	0.067
femur calcium content	Mevalonic acid	-0.545	0.067
femur calcium content	Decahydrogambogic acid	-0.545	0.067
femur calcium content	Canthaxanthin	0.538	0.071
femur calcium content	(2r,3s,4s,5r,6r)-5-[(2s,3r,4r)-3,4-dihydroxy-4-(hydroxymethyl)oxolan-2-yl]oxy-2-(hydroxymethyl)-6-(2-phenylethoxy)oxane-3,4-diol	-0.538	0.071
femur calcium content	4-[5-[[4-[5-[acetyl(hydroxy)amino]pentylamino]-4-oxobutanoyl]-hydroxyamino]pentylamino]-4-oxobutanoic acid	-0.538	0.071
femur calcium content	L-Phenylalanine	-0.538	0.071
femur calcium content	Pi(16:0e/15-hete)	-0.538	0.071
femur calcium content	Arbutin	-0.538	0.071
femur calcium content	5,7,3',4',5'-pentahydroxyflavone	-0.538	0.071
femur calcium content	Galactonic acid	0.538	0.071
femur calcium content	Dl-octopamine	-0.531	0.075
femur calcium content	Uridine	-0.531	0.075
femur calcium content	Nervonic acid	-0.531	0.075
femur calcium content	Acadesine (drug)	0.531	0.075
femur calcium content	Curcumin	0.531	0.075
femur calcium content	3-hydroxyanthranilic acid	-0.524	0.08
femur calcium content	Trehalose	-0.524	0.08
femur calcium content	1-stearoyl-2-docosahexaenoyl-sn-glycero-3-phosphocholine	-0.524	0.08
femur calcium content	Sphingosine-1-phosphate	-0.524	0.08
femur calcium content	Dihydro-4,4-dimethyl-2,3-furandione	0.524	0.08
femur calcium content	1-(9z,12z-octadecadienoyl)-2-hydroxy-sn-glycero-3-phosphoethanolamine	-0.524	0.08
femur calcium content	1-hexadecyl-sn-glycero-3-phosphocholine	-0.517	0.085
femur calcium content	L-hydroxyarginine	0.517	0.085
femur calcium content	Medicagenic acid base + o-hex	-0.517	0.085
femur calcium content	Ps 40:4	-0.517	0.085
femur calcium content	1,2-di-(9z,12z,15z-octadecatrienoyl)-sn-glycero-3-phosphocholine	-0.51	0.09
femur calcium content	D-erythro-sphingosine-1-phosphate	-0.503	0.095
femur calcium content	Diatoxanthin	-0.503	0.095
femur calcium content	1,2-dilauroyl-sn-glycero-3-phospho-sn-glycerol	-0.503	0.095
femur calcium content	Guanosine	-0.503	0.095
femur calcium content	2'-deoxycytidine	-0.497	0.101
femur calcium content	RU-0211	-0.497	0.101
femur calcium content	Deoxycarnitine	-0.497	0.101
femur calcium content	DL-glutamine	0.497	0.101
femur calcium content	Eprosartan	-0.497	0.101
femur calcium content	all cis-(6,9,12)-Linolenic acid	-0.497	0.101
femur calcium content	Androstan-3-ol-17-one 3-glucuronide	0.49	0.106
femur calcium content	L-glutarylcarnitine	-0.49	0.106
femur calcium content	Berberine	0.49	0.106
femur calcium content	3,4-dichlorophenol	-0.49	0.106
femur calcium content	Benzalkonium chloride (c12)	0.483	0.112
femur calcium content	Bispyribac	0.483	0.112
femur calcium content	7.alpha.,17.alpha.-dimethyl-5.beta.-androstane-3.alpha.,17.beta.-diol glucuronide	-0.483	0.112
femur calcium content	Ectoine	0.476	0.118
femur calcium content	2-amino-1-phenylethanol	-0.476	0.118
femur calcium content	1h-indole-5-sulfonamide, n-(3-chlorophenyl)-3-[[3,5-dimethyl-4-[(4-methyl-1-piperazinyl)carbonyl]-1h-pyrrol-2-yl]methylene]-2,3-dihydro-n-methyl-2-oxo-, (3z)-	-0.476	0.118
femur calcium content	2,6-di-tert-butyl-4-methoxyphenol	-0.476	0.118
femur calcium content	L-Threonine	-0.469	0.124
femur calcium content	Valerenic acid	-0.469	0.124
femur calcium content	Methanone, [1-(5-hydroxypentyl)-1h-indol-3-yl](4-hydroxyphenyl)-	-0.469	0.124
femur calcium content	Asn-Glu-Arg	-0.462	0.131
femur calcium content	DL-threonine	-0.462	0.131
femur calcium content	D-proline	-0.462	0.131
femur calcium content	Methylmalonic acid	-0.462	0.131
femur calcium content	L-gulono-1,4-lactone	0.462	0.131
femur calcium content	Pro-Trp-Arg	-0.455	0.138
femur calcium content	Fumarate	-0.455	0.138
femur calcium content	His-ser	-0.455	0.138
femur calcium content	Pi 34:2	-0.455	0.138
femur calcium content	Hypoxanthine	-0.448	0.145
femur calcium content	1,2-dioleoyl-sn-glycero-3-phosphoethanolamine-n-methyl	-0.448	0.145
femur calcium content	Pc(16:0e/5,6-eet)	-0.448	0.145
femur calcium content	Ethiolat	-0.441	0.152
femur calcium content	Methanesulfonamide, n-[1-[bis(4-chlorophenyl)methyl]-3-azetidinyl]-n-(3,5-difluorophenyl)-	-0.441	0.152
femur calcium content	N-acetylneuraminic acid	-0.441	0.152
femur calcium content	Pc 34:3	-0.434	0.159
femur calcium content	1-(benzo[d][1,3]dioxol-4-yl)-2-(methylamino)pentan-1-one	-0.427	0.167
femur calcium content	alpha-N-Acetyl-L-glutamine	0.427	0.167
femur calcium content	1,2-distearoyl-sn-glycero-3-phospho-l-serine	-0.427	0.167
femur calcium content	1-palmitoyl-2-hydroxy-sn-glycero-3-phosphoethanolamine	-0.427	0.167
femur calcium content	Maltotriose	-0.42	0.175
femur calcium content	.alpha.-methyltryptamine	0.42	0.175
femur calcium content	Thymine	-0.42	0.175
femur calcium content	(2s,3r,4as,12br)-2,3,4a,8-tetrahydroxy-12b-(5-hydroxy-6-methyloxan-2-yl)oxy-3-methyl-2,4-dihydrobenzo[a]anthracene-1,7,12-trione	-0.42	0.175
femur calcium content	Phenylalanine	-0.413	0.183
femur calcium content	1-heptadecanoyl-sn-glycero-3-phosphocholine	0.413	0.183
femur calcium content	2-oleoyl-1-stearoyl-sn-glycero-3-phosphoserine	-0.413	0.183
femur calcium content	1,5-pentanediamine	-0.406	0.191
femur calcium content	Deoxyinosine	-0.406	0.191
femur calcium content	Enterodiol	0.392	0.208
femur calcium content	Fenamifos sulfoxide	0.392	0.208
femur calcium content	Phosphatidylcholine lyso alkyl 16:0	-0.392	0.208
femur calcium content	12(13)-epoxy-9z-octadecenoic acid	-0.392	0.208
femur calcium content	Aloesin	-0.385	0.217
femur calcium content	L-beta-homomethionine	0.378	0.226
femur calcium content	L-Histidinol	-0.371	0.236
femur calcium content	L-Rhamnose	-0.371	0.236
femur calcium content	Glu-Glu-Arg	-0.364	0.245
femur calcium content	Stachydrine	0.364	0.245
femur calcium content	1,2-dioleoyl-sn-glycerol	-0.357	0.255
femur calcium content	(+)-6-aminopenicillanic acid	-0.35	0.265
femur calcium content	Malate	-0.343	0.276
femur calcium content	Isovaleryl-l-carnitine	-0.336	0.286
femur calcium content	Propiconazole	0.336	0.286
femur calcium content	Citiolone	-0.336	0.286
femur calcium content	Dl-lactate	-0.336	0.286
femur calcium content	D-Glucosamine 1-phosphate (Glucosamine-1P)	-0.336	0.286
femur calcium content	Thymidine 5'-monophosphate	-0.329	0.297
femur calcium content	Dioctyl phthalate	0.329	0.297
femur calcium content	Fructose 1-phosphate	-0.329	0.297
femur calcium content	Cytosine	-0.322	0.308
femur calcium content	1-palmitoyl-2-hydroxy-sn-glycero-3-phospho-(1'-rac-glycerol)	-0.322	0.308
femur calcium content	Sm d42:2	-0.322	0.308
femur calcium content	(2s,3s)-3,5,7-trihydroxy-6-methyl-2-(3,4,5-trihydroxyphenyl)-2,3-dihydrochromen-4-one	-0.315	0.319
femur calcium content	1-palmitoyl-2-azelaoylphosphatidylcholine	-0.315	0.319
femur calcium content	Dl-3-aminoisobutyric acid	0.301	0.342
femur calcium content	3-hydroxy-3-methylglutaric acid	-0.294	0.354
femur calcium content	4-methyl-.alpha.-ethylaminopentiophenone	0.287	0.366
femur calcium content	2-hydroxy-6-methylquinoline-3-carbaldehyde	-0.28	0.379
femur calcium content	Myo-inositol	-0.28	0.379
femur calcium content	Valeric acid	-0.28	0.379
femur calcium content	EDTA	-0.273	0.391
femur calcium content	Homogentisic acid	0.273	0.391
femur calcium content	DL-tryptophan	-0.259	0.417
femur calcium content	Ethanolamine	0.217	0.499
femur calcium content	Norvaline betaine	-0.21	0.513
femur calcium content	2-aminophenol	-0.21	0.513
femur calcium content	L-Malic acid	-0.21	0.513
femur calcium content	Oleic acid	0.21	0.513
femur calcium content	Guanidinosuccinic acid	-0.21	0.513
femur calcium content	N-acetyl-l-carnosine	0.196	0.542
femur calcium content	Maltotetraose	-0.196	0.542
femur calcium content	Celastrol	-0.189	0.557
femur calcium content	1,2-benzenedicarboxylic acid	-0.182	0.572
femur calcium content	1-lignoceroyl-2-hydroxy-sn-glycero-3-phosphocholine	-0.161	0.618
femur calcium content	Acetylcitrulline	0.14	0.665
femur calcium content	4-hydroxy-l-phenylglycine	-0.14	0.665
femur calcium content	Myristoyl-l-carnitine	-0.105	0.746
femur calcium content	Neohesperidose	0.105	0.746
femur calcium content	2-hydroxybenzyl alcohol	-0.063	0.846
femur calcium content	L-Gulonic gamma-lactone	0.063	0.846
femur phosphorus content	Melezitose	-0.811	0.001
femur phosphorus content	1-Stearoyl-sn-glycerol 3-phosphocholine(LPC(18:0))	-0.818	0.001
femur phosphorus content	Taurolithocholic acid sulfate	0.832	0.001
femur phosphorus content	Stearoylcarnitine	-0.776	0.003
femur phosphorus content	4-hydroxy-l-isoleucine	0.769	0.003
femur phosphorus content	3-Hydroxycapric acid	-0.783	0.003
femur phosphorus content	Myristoleic acid	-0.769	0.003
femur phosphorus content	1-stearoyl-2-hydroxy-sn-glycero-3-phosphocholine	-0.783	0.003
femur phosphorus content	Diatoxanthin	-0.762	0.004
femur phosphorus content	5-[1,2,4a-trimethyl-5-(propanoyloxymethyl)-2,3,4,7,8,8a-hexahydronaphthalen-1-yl]-3-methylpentanoic acid	0.755	0.005
femur phosphorus content	1-stearoyl-2-hydroxy-sn-glycero-3-phosphoethanolamine	-0.748	0.005
femur phosphorus content	Octanoylcarnitine	-0.727	0.007
femur phosphorus content	Serotonin	-0.727	0.007
femur phosphorus content	Trans-cinnamic acid	-0.727	0.007
femur phosphorus content	1-myristoyl-sn-glycero-3-phosphocholine	-0.727	0.007
femur phosphorus content	Crotonoside	-0.727	0.007
femur phosphorus content	3-hydroxybutyric acid	-0.734	0.007
femur phosphorus content	Biliverdin	-0.72	0.008
femur phosphorus content	N6-methyladenine	-0.72	0.008
femur phosphorus content	5-(morpholinomethyl)-3-(2-nitrobenzylidenamino)-2-oxazolidinone	-0.713	0.009
femur phosphorus content	Glycocholic acid	-0.713	0.009
femur phosphorus content	Indole-3-carboxylic acid	-0.706	0.01
femur phosphorus content	2,6-dimethoxyphenol	0.706	0.01
femur phosphorus content	Lpc 18:2	-0.699	0.011
femur phosphorus content	Capric acid	-0.699	0.011
femur phosphorus content	Ile-Asn	-0.692	0.013
femur phosphorus content	Ser-Thr	-0.692	0.013
femur phosphorus content	Propylpyrazoletriol	-0.692	0.013
femur phosphorus content	L-Phenylalanine	-0.685	0.014
femur phosphorus content	20-trifluoroleukotriene b4	-0.685	0.014
femur phosphorus content	1-Palmitoyl Lysophosphatidic Acid	-0.671	0.017
femur phosphorus content	DL-Glutamic acid	-0.671	0.017
femur phosphorus content	.delta.17-6-ketoprostaglandin f1.alpha.	-0.671	0.017
femur phosphorus content	Pi 38:5	-0.664	0.018
femur phosphorus content	P-acetaminobenzoic acid	-0.664	0.018
femur phosphorus content	Medicagenic acid base + o-hex	-0.664	0.018
femur phosphorus content	(r)-(+)-arachidonyl-1'-hydroxy-2'-propylamide	-0.657	0.02
femur phosphorus content	1-O-(cis-9-Octadecenyl)-2-O-acetyl-sn-glycero-3-phosphocholine	-0.657	0.02
femur phosphorus content	p-Cresol	0.657	0.02
femur phosphorus content	Alpha-D-Glucose	0.657	0.02
femur phosphorus content	N-arachidonoyldopamine	-0.657	0.02
femur phosphorus content	Phosphorylcholine	-0.65	0.022
femur phosphorus content	L-Glutamate	-0.643	0.024
femur phosphorus content	N-(sec-butyl)-n-(4-(sec-butyl(trifluoroacetyl)amino)phenyl-2,2,2-trifluoroacetamide	-0.643	0.024
femur phosphorus content	N-.alpha.-(tert-butoxycarbonyl)-l-proline	-0.643	0.024
femur phosphorus content	Trigonelline	0.643	0.024
femur phosphorus content	Fulvestrant 9-sulfone	-0.643	0.024
femur phosphorus content	L-gulono-1,4-lactone	0.643	0.024
femur phosphorus content	N-acetyl-5-hydroxytryptamine	-0.636	0.026
femur phosphorus content	.beta.-estradiol 17-valerate	-0.636	0.026
femur phosphorus content	Glutamic acid	-0.629	0.028
femur phosphorus content	3'-O-Methylinosine	-0.629	0.028
femur phosphorus content	Adenine	0.622	0.031
femur phosphorus content	Taurocholate	0.622	0.031
femur phosphorus content	Phlorizin	-0.615	0.033
femur phosphorus content	Inosine	-0.615	0.033
femur phosphorus content	D-threonine	-0.608	0.036
femur phosphorus content	1-O-Octadecyl-sn-glyceryl-3-phosphorylcholine	-0.608	0.036
femur phosphorus content	5.9-tetracosadienoic acid	-0.608	0.036
femur phosphorus content	Cholesteryl sulfate	-0.608	0.036
femur phosphorus content	1-behenoyl-2-hydroxy-sn-glycero-3-phosphocholine	-0.601	0.039
femur phosphorus content	1-methylguanosine	-0.601	0.039
femur phosphorus content	N-Phenylacetamide	-0.601	0.039
femur phosphorus content	Hexanoyl-l-carnitine	-0.594	0.042
femur phosphorus content	L-Valine	-0.594	0.042
femur phosphorus content	2,6-di-tert-butylphenol	-0.594	0.042
femur phosphorus content	Equol	0.587	0.045
femur phosphorus content	Fenpropidin	-0.587	0.045
femur phosphorus content	1-myristoyl-2-hydroxy-sn-glycero-3-phosphoethanolamine	-0.587	0.045
femur phosphorus content	His-Lys	-0.58	0.048
femur phosphorus content	Pi 36:2	-0.58	0.048
femur phosphorus content	(+)-.gamma.-tocopherol	-0.58	0.048
femur phosphorus content	Cis-4,7,10,13,16,19-docosahexaenoic acid	-0.58	0.048
femur phosphorus content	Methylmalonic acid	-0.58	0.048
femur phosphorus content	N6-Acetyl-L-lysine	-0.58	0.048
femur phosphorus content	Tryptophan betaine	-0.573	0.051
femur phosphorus content	L-Tryptophan	-0.573	0.051
femur phosphorus content	Pc(16:1e/8,9-epete)	-0.573	0.051
femur phosphorus content	Decahydrogambogic acid	-0.573	0.051
femur phosphorus content	trans-cinnamate	-0.559	0.059
femur phosphorus content	Leu-Asp-Lys	-0.559	0.059
femur phosphorus content	L-propionylcarnitine	-0.552	0.063
femur phosphorus content	Lnt	-0.552	0.063
femur phosphorus content	Hydroxyisocaproic acid	-0.552	0.063
femur phosphorus content	1-hexadecanoyl-2-sn-glycero-3-phosphate	-0.552	0.063
femur phosphorus content	Lys-Trp-Lys	0.545	0.067
femur phosphorus content	5-aminovaleric acid betaine	0.545	0.067
femur phosphorus content	Trimethylamine n-oxide	0.538	0.071
femur phosphorus content	Methanesulfonamide, n-[1-[bis(4-chlorophenyl)methyl]-3-azetidinyl]-n-(3,5-difluorophenyl)-	-0.538	0.071
femur phosphorus content	2-amino-3-[hydroxy-[2-hydroxy-3-[octadec-9-enoyl]oxypropoxy]phosphoryl]oxypropanoic acid	-0.538	0.071
femur phosphorus content	Pi(16:0e/15-hete)	-0.538	0.071
femur phosphorus content	Valerenic acid	-0.538	0.071
femur phosphorus content	5-ethyl-2'-deoxyuridine	0.538	0.071
femur phosphorus content	Gentianose	-0.531	0.075
femur phosphorus content	Methyl (4r,8as)-1-hydroxy-2-(hydroxymethyl)-5,5,8a-trimethyl-4-[(2e,4e,6e)-octa-2,4,6-trienoyl]oxy-4a,6,7,8-tetrahydro-4h-naphthalene-1-carboxylate	-0.531	0.075
femur phosphorus content	[3-hydroxy-1-(4-methoxy-7-oxofuro[3,2-g]chromen-9-yl)oxy-3-methylbutan-2-yl] (e)-2-methylbut-2-enoate	-0.531	0.075
femur phosphorus content	Guanidine	-0.524	0.08
femur phosphorus content	Gamma-glu-glu	0.524	0.08
femur phosphorus content	N-acetylglutamine	-0.524	0.08
femur phosphorus content	Cis-aconitate	0.524	0.08
femur phosphorus content	Acadesine (drug)	0.524	0.08
femur phosphorus content	Val-Ala-Lys	-0.517	0.085
femur phosphorus content	Naringenin-4'-o-.beta.-d-glucuronide	-0.517	0.085
femur phosphorus content	(2r,3s,4s,5r,6r)-6-[1,7-bis(4-hydroxyphenyl)heptan-3-yloxy]-5-[(2s,3r,4r)-3,4-dihydroxy-4-(hydroxymethyl)oxolan-2-yl]oxy-2-(hydroxymethyl)oxane-3,4-diol	-0.517	0.085
femur phosphorus content	7.alpha.,17.alpha.-dimethyl-5.beta.-androstane-3.alpha.,17.beta.-diol glucuronide	-0.517	0.085
femur phosphorus content	Taurolithocholic acid	-0.517	0.085
femur phosphorus content	Methanone, [1-(5-hydroxypentyl)-1h-indol-3-yl](4-hydroxyphenyl)-	-0.517	0.085
femur phosphorus content	N-acetylhistamine	-0.51	0.09
femur phosphorus content	(1s,2r-d-erythro-2-n-myristoylamino)-1-phenyl-1-propanol	-0.51	0.09
femur phosphorus content	.alpha.,.beta.-trehalose	-0.51	0.09
femur phosphorus content	3-methoxymethcathinone	-0.51	0.09
femur phosphorus content	1-stearoyl-2-linoleoyl-sn-glycero-3-phospho-l-serine	-0.51	0.09
femur phosphorus content	all cis-(6,9,12)-Linolenic acid	-0.51	0.09
femur phosphorus content	2,4,6-tri-tert-butylaniline	-0.503	0.095
femur phosphorus content	Phenylacetaldehyde	-0.503	0.095
femur phosphorus content	Deoxyguanosine	-0.503	0.095
femur phosphorus content	Pc 34:3	-0.503	0.095
femur phosphorus content	Choline	-0.497	0.101
femur phosphorus content	3,4'-dimethoxy-2'-hydroxychalcone	-0.497	0.101
femur phosphorus content	Daidzein 4'-sulfate	0.497	0.101
femur phosphorus content	Nocardamine	-0.497	0.101
femur phosphorus content	Ferricrocin [m-h2+fe]	-0.49	0.106
femur phosphorus content	L-glutarylcarnitine	-0.49	0.106
femur phosphorus content	1,2-diamino-2-methylpropane	-0.483	0.112
femur phosphorus content	1-stearoyl-2-docosahexaenoyl-sn-glycero-3-phosphocholine	-0.483	0.112
femur phosphorus content	3-aminopentanoic acid	0.483	0.112
femur phosphorus content	Xanthine	-0.483	0.112
femur phosphorus content	1,2-distearoyl-sn-glycero-3-phospho-l-serine	-0.483	0.112
femur phosphorus content	2'-deoxycytidine 5'-monophosphate	-0.476	0.118
femur phosphorus content	Imatinib	0.476	0.118
femur phosphorus content	1-(5z,8z,11z,14z-eicosatetraenoyl)-sn-glycero-3-phosphate	-0.476	0.118
femur phosphorus content	Ethylmalonic acid	0.476	0.118
femur phosphorus content	Phenylalanine	-0.469	0.124
femur phosphorus content	DL-glutamine	0.469	0.124
femur phosphorus content	Betaine	0.469	0.124
femur phosphorus content	1,2-dilauroyl-sn-glycero-3-phospho-sn-glycerol	-0.469	0.124
femur phosphorus content	Mevalonic acid	-0.462	0.131
femur phosphorus content	RU-0211	-0.455	0.138
femur phosphorus content	Genistein	0.455	0.138
femur phosphorus content	Benzalkonium chloride (c12)	0.455	0.138
femur phosphorus content	1-palmitoyl-2-hydroxy-sn-glycero-3-phosphoethanolamine	-0.455	0.138
femur phosphorus content	N-acetylneuraminic acid	-0.455	0.138
femur phosphorus content	Galactonic acid	0.455	0.138
femur phosphorus content	2-amino-1-phenylethanol	-0.448	0.145
femur phosphorus content	1h-indole-5-sulfonamide, n-(3-chlorophenyl)-3-[[3,5-dimethyl-4-[(4-methyl-1-piperazinyl)carbonyl]-1h-pyrrol-2-yl]methylene]-2,3-dihydro-n-methyl-2-oxo-, (3z)-	-0.448	0.145
femur phosphorus content	Pi 34:2	-0.448	0.145
femur phosphorus content	Acamprosate	-0.448	0.145
femur phosphorus content	Betonicine	-0.441	0.152
femur phosphorus content	1,2-dilauroyl-sn-glycero-3-phosphatidylcholine	-0.441	0.152
femur phosphorus content	L-pyroglutamic acid	0.441	0.152
femur phosphorus content	L-hydroxyarginine	0.441	0.152
femur phosphorus content	D-2-aminobutyric acid	-0.441	0.152
femur phosphorus content	Petunidin 3-galactoside	-0.441	0.152
femur phosphorus content	4-hydroxybenzoate	-0.441	0.152
femur phosphorus content	Pyrocatechol	-0.441	0.152
femur phosphorus content	Pe 42:10	-0.441	0.152
femur phosphorus content	Trans-carboxyglimepiride	-0.434	0.159
femur phosphorus content	3'-.alpha.-sialyl-n-acetyllactosamine	-0.434	0.159
femur phosphorus content	Methylprednisolone succinate	-0.434	0.159
femur phosphorus content	Daidzein	0.427	0.167
femur phosphorus content	(2r,3s,4s,5r,6r)-5-[(2s,3r,4r)-3,4-dihydroxy-4-(hydroxymethyl)oxolan-2-yl]oxy-2-(hydroxymethyl)-6-(2-phenylethoxy)oxane-3,4-diol	-0.427	0.167
femur phosphorus content	L-methionine	-0.427	0.167
femur phosphorus content	Pc(16:0e/5,6-eet)	-0.427	0.167
femur phosphorus content	(+)-6-aminopenicillanic acid	-0.427	0.167
femur phosphorus content	Glycerol 3-phosphate	-0.42	0.175
femur phosphorus content	Nervonic acid	-0.42	0.175
femur phosphorus content	D-Quinovose	-0.42	0.175
femur phosphorus content	1-stearoyl-2-linoleoyl-sn-glycero-3-phosphoethanolamine	-0.42	0.175
femur phosphorus content	L-Rhamnose	-0.42	0.175
femur phosphorus content	1-(9z,12z-octadecadienoyl)-2-hydroxy-sn-glycero-3-phosphoethanolamine	-0.42	0.175
femur phosphorus content	Protoporphyrin ix	-0.413	0.183
femur phosphorus content	1h-indole-3-propanoic acid	-0.413	0.183
femur phosphorus content	1,5-pentanediamine	-0.406	0.191
femur phosphorus content	Stachyose	-0.406	0.191
femur phosphorus content	5,7,3',4',5'-pentahydroxyflavone	-0.406	0.191
femur phosphorus content	Schizandrin a	-0.399	0.199
femur phosphorus content	Pyridine	-0.399	0.199
femur phosphorus content	Glu-Gly-Arg	-0.399	0.199
femur phosphorus content	4-[5-[[4-[5-[acetyl(hydroxy)amino]pentylamino]-4-oxobutanoyl]-hydroxyamino]pentylamino]-4-oxobutanoic acid	-0.399	0.199
femur phosphorus content	Uridine	-0.399	0.199
femur phosphorus content	Leucine	-0.399	0.199
femur phosphorus content	sn-Glycerol 3-phosphoethanolamine	-0.399	0.199
femur phosphorus content	Fructose 1-phosphate	-0.399	0.199
femur phosphorus content	O-tolidine	0.392	0.208
femur phosphorus content	Benzoic acid, 3-[(e)-[(3ar,4s,5s,6ar)-4-[(1e,3r)-3-cyclohexyl-3-hydroxy-1-propen-1-yl]hexahydro-5-hydroxy-2(1h)-pentalenylidene]methyl]-, rel-	0.392	0.208
femur phosphorus content	Ps 40:4	-0.392	0.208
femur phosphorus content	L-Threonine	-0.392	0.208
femur phosphorus content	12(13)-epoxy-9z-octadecenoic acid	-0.392	0.208
femur phosphorus content	Curcumin	0.392	0.208
femur phosphorus content	Uracil	-0.385	0.217
femur phosphorus content	Harringtonine	0.378	0.226
femur phosphorus content	Metronidazole	-0.378	0.226
femur phosphorus content	Histamine	-0.378	0.226
femur phosphorus content	(2s,3r,4as,12br)-2,3,4a,8-tetrahydroxy-12b-(5-hydroxy-6-methyloxan-2-yl)oxy-3-methyl-2,4-dihydrobenzo[a]anthracene-1,7,12-trione	-0.378	0.226
femur phosphorus content	1,2-dioleoyl-sn-glycerol	-0.371	0.236
femur phosphorus content	N-Acetylmannosamine	-0.371	0.236
femur phosphorus content	Eprosartan	-0.371	0.236
femur phosphorus content	2'-deoxycytidine	-0.364	0.245
femur phosphorus content	L-carnitine	-0.364	0.245
femur phosphorus content	Deoxycarnitine	-0.364	0.245
femur phosphorus content	Citiolone	-0.364	0.245
femur phosphorus content	Fenamifos sulfoxide	0.364	0.245
femur phosphorus content	Pinostrobin	-0.357	0.255
femur phosphorus content	Dihydro-4,4-dimethyl-2,3-furandione	0.357	0.255
femur phosphorus content	Beta-hydroxybutyrate	0.35	0.265
femur phosphorus content	Taurine	-0.35	0.265
femur phosphorus content	L-Aspartate	-0.35	0.265
femur phosphorus content	D-erythro-imidazolylglycerol phosphate	-0.343	0.276
femur phosphorus content	Aloesin	-0.343	0.276
femur phosphorus content	Glu-gln	0.343	0.276
femur phosphorus content	1,2-dipalmitoylphosphatidylinositol-4,5-diphosphonate	0.336	0.286
femur phosphorus content	Asn-Glu-Arg	-0.329	0.297
femur phosphorus content	.alpha.-methyltryptamine	0.329	0.297
femur phosphorus content	1-hexadecyl-sn-glycero-3-phosphocholine	-0.322	0.308
femur phosphorus content	Acetylcitrulline	0.322	0.308
femur phosphorus content	Stachydrine	0.322	0.308
femur phosphorus content	Vitamin c	-0.322	0.308
femur phosphorus content	Niacinamide	-0.315	0.319
femur phosphorus content	Pro-Glu	0.315	0.319
femur phosphorus content	L-Norleucine	-0.315	0.319
femur phosphorus content	2-oleoyl-1-stearoyl-sn-glycero-3-phosphoserine	-0.315	0.319
femur phosphorus content	Thymidine 5'-monophosphate	-0.308	0.331
femur phosphorus content	1,2-dimyristoyl-sn-glycero-3-phosphate	-0.308	0.331
femur phosphorus content	.beta.-alanine, n-[2-(3-pyridinyl)-6-(1,2,4,5-tetrahydro-3h-3-benzazepin-3-yl)-4-pyrimidinyl]-	-0.301	0.342
femur phosphorus content	2-piperidone	0.294	0.354
femur phosphorus content	Bispyribac	0.294	0.354
femur phosphorus content	Propiconazole	0.294	0.354
femur phosphorus content	Sphingosine-1-phosphate	-0.294	0.354
femur phosphorus content	Berberine	0.294	0.354
femur phosphorus content	Guanosine	-0.294	0.354
femur phosphorus content	Ectoine	0.287	0.366
femur phosphorus content	Dioctyl phthalate	0.287	0.366
femur phosphorus content	Dl-octopamine	-0.28	0.379
femur phosphorus content	Homogentisic acid	0.28	0.379
femur phosphorus content	Dl-lactate	-0.28	0.379
femur phosphorus content	1-palmitoyl-2-hydroxy-sn-glycero-3-phospho-(1'-rac-glycerol)	-0.28	0.379
femur phosphorus content	1,2-dioleoyl-sn-glycero-3-phosphoethanolamine-n-methyl	-0.28	0.379
femur phosphorus content	L-Gulonic gamma-lactone	0.28	0.379
femur phosphorus content	DL-tryptophan	-0.28	0.379
femur phosphorus content	His-ser	-0.273	0.391
femur phosphorus content	Hypoxanthine	-0.259	0.417
femur phosphorus content	1-heptadecanoyl-sn-glycero-3-phosphocholine	0.259	0.417
femur phosphorus content	2-hydroxy-6-methylquinoline-3-carbaldehyde	-0.259	0.417
femur phosphorus content	Ethiolat	-0.252	0.43
femur phosphorus content	Androstan-3-ol-17-one 3-glucuronide	0.252	0.43
femur phosphorus content	DL-threonine	-0.245	0.443
femur phosphorus content	1-lignoceroyl-2-hydroxy-sn-glycero-3-phosphocholine	-0.245	0.443
femur phosphorus content	Malate	-0.245	0.443
femur phosphorus content	D-Glucosamine 1-phosphate (Glucosamine-1P)	-0.245	0.443
femur phosphorus content	D-erythro-sphingosine-1-phosphate	-0.238	0.457
femur phosphorus content	Maltotriose	-0.231	0.471
femur phosphorus content	1,2-di-(9z,12z,15z-octadecatrienoyl)-sn-glycero-3-phosphocholine	-0.231	0.471
femur phosphorus content	Arbutin	-0.231	0.471
femur phosphorus content	alpha-N-Acetyl-L-glutamine	0.231	0.471
femur phosphorus content	2-aminophenol	-0.224	0.484
femur phosphorus content	Myristoyl-l-carnitine	-0.224	0.484
femur phosphorus content	D-proline	-0.224	0.484
femur phosphorus content	Thymine	-0.224	0.484
femur phosphorus content	1-(benzo[d][1,3]dioxol-4-yl)-2-(methylamino)pentan-1-one	-0.217	0.499
femur phosphorus content	Trehalose	-0.217	0.499
femur phosphorus content	N-acetyl-l-carnosine	-0.217	0.499
femur phosphorus content	2-hydroxybenzyl alcohol	-0.217	0.499
femur phosphorus content	Fumarate	-0.217	0.499
femur phosphorus content	Sm d42:2	-0.217	0.499
femur phosphorus content	3-hydroxyanthranilic acid	-0.21	0.513
femur phosphorus content	Norvaline betaine	-0.21	0.513
femur phosphorus content	4-hydroxy-l-phenylglycine	0.21	0.513
femur phosphorus content	1,2-benzenedicarboxylic acid	-0.21	0.513
femur phosphorus content	Cytosine	-0.196	0.542
femur phosphorus content	3,4-dichlorophenol	-0.196	0.542
femur phosphorus content	Oleic acid	-0.196	0.542
femur phosphorus content	Formylanthranilic acid	-0.196	0.542
femur phosphorus content	Canthaxanthin	0.182	0.572
femur phosphorus content	Glu-Glu-Arg	-0.182	0.572
femur phosphorus content	Enterodiol	0.182	0.572
femur phosphorus content	1-palmitoyl-2-azelaoylphosphatidylcholine	-0.182	0.572
femur phosphorus content	(2s,3s)-3,5,7-trihydroxy-6-methyl-2-(3,4,5-trihydroxyphenyl)-2,3-dihydrochromen-4-one	-0.175	0.587
femur phosphorus content	Phosphatidylcholine lyso alkyl 16:0	-0.175	0.587
femur phosphorus content	Isovaleryl-l-carnitine	-0.168	0.602
femur phosphorus content	Deoxyinosine	-0.168	0.602
femur phosphorus content	Swietenocoumarin b	-0.168	0.602
femur phosphorus content	Pro-Trp-Arg	-0.147	0.649
femur phosphorus content	2,6-di-tert-butyl-4-methoxyphenol	-0.14	0.665
femur phosphorus content	Maltotetraose	-0.119	0.713
femur phosphorus content	EDTA	-0.105	0.746
femur phosphorus content	Valeric acid	-0.098	0.762
femur phosphorus content	L-beta-homomethionine	0.07	0.829
femur phosphorus content	L-Malic acid	-0.063	0.846
femur phosphorus content	Neohesperidose	0.063	0.846
femur phosphorus content	4-methyl-.alpha.-ethylaminopentiophenone	0.049	0.88
femur phosphorus content	Myo-inositol	0.049	0.88
femur phosphorus content	L-Histidinol	-0.042	0.897
femur phosphorus content	Ethanolamine	-0.028	0.931
femur phosphorus content	3-hydroxy-3-methylglutaric acid	-0.028	0.931
femur phosphorus content	Celastrol	-0.028	0.931
femur phosphorus content	Guanidinosuccinic acid	-0.007	0.983
femur phosphorus content	Dl-3-aminoisobutyric acid	0	1
femur stiffness	2-amino-3-[hydroxy-[2-hydroxy-3-[octadec-9-enoyl]oxypropoxy]phosphoryl]oxypropanoic acid	-0.853	0
femur stiffness	Daidzein 4'-sulfate	0.881	0
femur stiffness	Daidzein	0.818	0.001
femur stiffness	2'-deoxycytidine 5'-monophosphate	-0.79	0.002
femur stiffness	Ferricrocin [m-h2+fe]	-0.783	0.003
femur stiffness	Harringtonine	0.783	0.003
femur stiffness	Leu-Asp-Lys	-0.769	0.003
femur stiffness	N-Phenylacetamide	-0.769	0.003
femur stiffness	Pi 38:5	-0.748	0.005
femur stiffness	Galactonic acid	0.755	0.005
femur stiffness	1,2-dilauroyl-sn-glycero-3-phosphatidylcholine	-0.734	0.007
femur stiffness	Uracil	-0.727	0.007
femur stiffness	P-acetaminobenzoic acid	-0.734	0.007
femur stiffness	Alpha-D-Glucose	0.727	0.007
femur stiffness	N-arachidonoyldopamine	-0.734	0.007
femur stiffness	Taurocholate	0.72	0.008
femur stiffness	3-hydroxyanthranilic acid	-0.713	0.009
femur stiffness	1-methylguanosine	-0.713	0.009
femur stiffness	.beta.-alanine, n-[2-(3-pyridinyl)-6-(1,2,4,5-tetrahydro-3h-3-benzazepin-3-yl)-4-pyrimidinyl]-	-0.706	0.01
femur stiffness	DL-Glutamic acid	-0.699	0.011
femur stiffness	1-heptadecanoyl-sn-glycero-3-phosphocholine	0.692	0.013
femur stiffness	N-acetylneuraminic acid	-0.692	0.013
femur stiffness	Genistein	0.671	0.017
femur stiffness	1-hexadecyl-sn-glycero-3-phosphocholine	-0.671	0.017
femur stiffness	Enterodiol	0.671	0.017
femur stiffness	(+)-.gamma.-tocopherol	-0.657	0.02
femur stiffness	Xanthine	-0.65	0.022
femur stiffness	Equol	0.643	0.024
femur stiffness	Deoxyguanosine	-0.643	0.024
femur stiffness	Berberine	0.643	0.024
femur stiffness	1h-indole-3-propanoic acid	-0.643	0.024
femur stiffness	Naringenin-4'-o-.beta.-d-glucuronide	-0.636	0.026
femur stiffness	Beta-hydroxybutyrate	0.636	0.026
femur stiffness	1,2-dipalmitoylphosphatidylinositol-4,5-diphosphonate	0.629	0.028
femur stiffness	Taurine	-0.629	0.028
femur stiffness	L-Glutamate	-0.622	0.031
femur stiffness	Canthaxanthin	0.622	0.031
femur stiffness	Benzoic acid, 3-[(e)-[(3ar,4s,5s,6ar)-4-[(1e,3r)-3-cyclohexyl-3-hydroxy-1-propen-1-yl]hexahydro-5-hydroxy-2(1h)-pentalenylidene]methyl]-, rel-	0.622	0.031
femur stiffness	5-[1,2,4a-trimethyl-5-(propanoyloxymethyl)-2,3,4,7,8,8a-hexahydronaphthalen-1-yl]-3-methylpentanoic acid	0.622	0.031
femur stiffness	Schizandrin a	-0.615	0.033
femur stiffness	D-Quinovose	-0.615	0.033
femur stiffness	Acamprosate	-0.615	0.033
femur stiffness	Ps 40:4	-0.608	0.036
femur stiffness	N6-methyladenine	-0.608	0.036
femur stiffness	Asn-Glu-Arg	-0.601	0.039
femur stiffness	Adenine	0.601	0.039
femur stiffness	L-methionine	-0.601	0.039
femur stiffness	Glu-Gly-Arg	-0.594	0.042
femur stiffness	Ethylmalonic acid	0.594	0.042
femur stiffness	Glutamic acid	-0.587	0.045
femur stiffness	Histamine	-0.587	0.045
femur stiffness	Glycocholic acid	-0.587	0.045
femur stiffness	Tryptophan betaine	-0.58	0.048
femur stiffness	Guanidine	-0.58	0.048
femur stiffness	Lnt	-0.58	0.048
femur stiffness	Bispyribac	0.573	0.051
femur stiffness	His-ser	-0.573	0.051
femur stiffness	Cholesteryl sulfate	-0.573	0.051
femur stiffness	Decahydrogambogic acid	-0.573	0.051
femur stiffness	.delta.17-6-ketoprostaglandin f1.alpha.	-0.573	0.051
femur stiffness	N-acetyl-5-hydroxytryptamine	-0.566	0.055
femur stiffness	2,4,6-tri-tert-butylaniline	-0.566	0.055
femur stiffness	N-Acetylmannosamine	-0.566	0.055
femur stiffness	1-(5z,8z,11z,14z-eicosatetraenoyl)-sn-glycero-3-phosphate	-0.566	0.055
femur stiffness	Ectoine	0.559	0.059
femur stiffness	2'-deoxycytidine	-0.559	0.059
femur stiffness	D-threonine	-0.559	0.059
femur stiffness	Formylanthranilic acid	-0.559	0.059
femur stiffness	Niacinamide	-0.552	0.063
femur stiffness	Uridine	-0.552	0.063
femur stiffness	Taurolithocholic acid sulfate	0.552	0.063
femur stiffness	L-Threonine	-0.552	0.063
femur stiffness	Gamma-glu-glu	0.545	0.067
femur stiffness	L-Histidinol	-0.545	0.067
femur stiffness	Inosine	-0.545	0.067
femur stiffness	trans-cinnamate	-0.538	0.071
femur stiffness	Fulvestrant 9-sulfone	-0.538	0.071
femur stiffness	Androstan-3-ol-17-one 3-glucuronide	0.531	0.075
femur stiffness	Methylprednisolone succinate	-0.531	0.075
femur stiffness	Biliverdin	-0.531	0.075
femur stiffness	Glu-gln	0.531	0.075
femur stiffness	Medicagenic acid base + o-hex	-0.531	0.075
femur stiffness	Myo-inositol	-0.531	0.075
femur stiffness	Protoporphyrin ix	-0.524	0.08
femur stiffness	Phosphatidylcholine lyso alkyl 16:0	-0.524	0.08
femur stiffness	Hypoxanthine	-0.517	0.085
femur stiffness	Octanoylcarnitine	-0.517	0.085
femur stiffness	Trigonelline	0.517	0.085
femur stiffness	Crotonoside	-0.517	0.085
femur stiffness	Pyridine	-0.51	0.09
femur stiffness	DL-glutamine	0.51	0.09
femur stiffness	Pc 34:3	-0.51	0.09
femur stiffness	Stachydrine	0.503	0.095
femur stiffness	Pi(16:0e/15-hete)	-0.503	0.095
femur stiffness	Dl-octopamine	-0.497	0.101
femur stiffness	Phenylacetaldehyde	-0.497	0.101
femur stiffness	Trans-cinnamic acid	-0.497	0.101
femur stiffness	1-O-Octadecyl-sn-glyceryl-3-phosphorylcholine	-0.497	0.101
femur stiffness	Vitamin c	-0.497	0.101
femur stiffness	Pe 42:10	-0.497	0.101
femur stiffness	Curcumin	0.497	0.101
femur stiffness	Choline	-0.49	0.106
femur stiffness	L-Valine	-0.49	0.106
femur stiffness	Dihydro-4,4-dimethyl-2,3-furandione	0.49	0.106
femur stiffness	L-beta-homomethionine	0.483	0.112
femur stiffness	Thymidine 5'-monophosphate	-0.483	0.112
femur stiffness	[3-hydroxy-1-(4-methoxy-7-oxofuro[3,2-g]chromen-9-yl)oxy-3-methylbutan-2-yl] (e)-2-methylbut-2-enoate	-0.483	0.112
femur stiffness	Arbutin	-0.483	0.112
femur stiffness	Thymine	-0.483	0.112
femur stiffness	Valerenic acid	-0.483	0.112
femur stiffness	Phlorizin	-0.476	0.118
femur stiffness	Serotonin	-0.476	0.118
femur stiffness	Ile-Asn	-0.476	0.118
femur stiffness	Trehalose	-0.476	0.118
femur stiffness	Pro-Trp-Arg	-0.469	0.124
femur stiffness	2-piperidone	0.469	0.124
femur stiffness	Methanesulfonamide, n-[1-[bis(4-chlorophenyl)methyl]-3-azetidinyl]-n-(3,5-difluorophenyl)-	-0.462	0.131
femur stiffness	1h-indole-5-sulfonamide, n-(3-chlorophenyl)-3-[[3,5-dimethyl-4-[(4-methyl-1-piperazinyl)carbonyl]-1h-pyrrol-2-yl]methylene]-2,3-dihydro-n-methyl-2-oxo-, (3z)-	-0.462	0.131
femur stiffness	N-(sec-butyl)-n-(4-(sec-butyl(trifluoroacetyl)amino)phenyl-2,2,2-trifluoroacetamide	-0.455	0.138
femur stiffness	1-stearoyl-2-linoleoyl-sn-glycero-3-phospho-l-serine	-0.455	0.138
femur stiffness	D-proline	-0.455	0.138
femur stiffness	D-erythro-sphingosine-1-phosphate	-0.448	0.145
femur stiffness	Metronidazole	-0.448	0.145
femur stiffness	Pro-Glu	0.448	0.145
femur stiffness	L-carnitine	-0.448	0.145
femur stiffness	Petunidin 3-galactoside	-0.448	0.145
femur stiffness	Deoxyinosine	-0.448	0.145
femur stiffness	Benzalkonium chloride (c12)	0.441	0.152
femur stiffness	3-aminopentanoic acid	0.441	0.152
femur stiffness	5-aminovaleric acid betaine	0.434	0.159
femur stiffness	Melezitose	-0.434	0.159
femur stiffness	Cytosine	-0.434	0.159
femur stiffness	(2s,3s)-3,5,7-trihydroxy-6-methyl-2-(3,4,5-trihydroxyphenyl)-2,3-dihydrochromen-4-one	-0.427	0.167
femur stiffness	2,6-di-tert-butylphenol	-0.427	0.167
femur stiffness	3-hydroxybutyric acid	-0.427	0.167
femur stiffness	Cis-aconitate	0.427	0.167
femur stiffness	alpha-N-Acetyl-L-glutamine	0.427	0.167
femur stiffness	Cis-4,7,10,13,16,19-docosahexaenoic acid	-0.427	0.167
femur stiffness	2,6-di-tert-butyl-4-methoxyphenol	-0.427	0.167
femur stiffness	Pc(16:0e/5,6-eet)	-0.427	0.167
femur stiffness	Gentianose	-0.42	0.175
femur stiffness	Maltotriose	-0.42	0.175
femur stiffness	Citiolone	-0.42	0.175
femur stiffness	3'-O-Methylinosine	-0.42	0.175
femur stiffness	Methyl (4r,8as)-1-hydroxy-2-(hydroxymethyl)-5,5,8a-trimethyl-4-[(2e,4e,6e)-octa-2,4,6-trienoyl]oxy-4a,6,7,8-tetrahydro-4h-naphthalene-1-carboxylate	-0.42	0.175
femur stiffness	Ethanolamine	0.413	0.183
femur stiffness	DL-threonine	-0.413	0.183
femur stiffness	Stachyose	-0.413	0.183
femur stiffness	4-hydroxybenzoate	-0.413	0.183
femur stiffness	sn-Glycerol 3-phosphoethanolamine	-0.413	0.183
femur stiffness	L-Aspartate	-0.413	0.183
femur stiffness	RU-0211	-0.406	0.191
femur stiffness	.alpha.,.beta.-trehalose	-0.406	0.191
femur stiffness	2-amino-1-phenylethanol	-0.406	0.191
femur stiffness	Glu-Glu-Arg	-0.406	0.191
femur stiffness	1-O-(cis-9-Octadecenyl)-2-O-acetyl-sn-glycero-3-phosphocholine	-0.406	0.191
femur stiffness	1-Stearoyl-sn-glycerol 3-phosphocholine(LPC(18:0))	-0.406	0.191
femur stiffness	Imatinib	0.406	0.191
femur stiffness	3-hydroxy-3-methylglutaric acid	-0.406	0.191
femur stiffness	Guanosine	-0.406	0.191
femur stiffness	His-Lys	-0.399	0.199
femur stiffness	(2r,3s,4s,5r,6r)-5-[(2s,3r,4r)-3,4-dihydroxy-4-(hydroxymethyl)oxolan-2-yl]oxy-2-(hydroxymethyl)-6-(2-phenylethoxy)oxane-3,4-diol	-0.399	0.199
femur stiffness	Sphingosine-1-phosphate	-0.399	0.199
femur stiffness	20-trifluoroleukotriene b4	-0.399	0.199
femur stiffness	Fumarate	-0.399	0.199
femur stiffness	3,4-dichlorophenol	-0.399	0.199
femur stiffness	Malate	-0.399	0.199
femur stiffness	Swietenocoumarin b	-0.399	0.199
femur stiffness	Nocardamine	-0.399	0.199
femur stiffness	1-behenoyl-2-hydroxy-sn-glycero-3-phosphocholine	-0.392	0.208
femur stiffness	4-methyl-.alpha.-ethylaminopentiophenone	0.392	0.208
femur stiffness	Stearoylcarnitine	-0.392	0.208
femur stiffness	L-Tryptophan	-0.392	0.208
femur stiffness	L-hydroxyarginine	0.392	0.208
femur stiffness	D-2-aminobutyric acid	-0.392	0.208
femur stiffness	Pc(16:1e/8,9-epete)	-0.392	0.208
femur stiffness	Valeric acid	-0.392	0.208
femur stiffness	Trimethylamine n-oxide	0.385	0.217
femur stiffness	N-acetylglutamine	-0.385	0.217
femur stiffness	1-hexadecanoyl-2-sn-glycero-3-phosphate	-0.385	0.217
femur stiffness	1,2-dioleoyl-sn-glycero-3-phosphoethanolamine-n-methyl	-0.385	0.217
femur stiffness	3-methoxymethcathinone	-0.378	0.226
femur stiffness	1-lignoceroyl-2-hydroxy-sn-glycero-3-phosphocholine	-0.378	0.226
femur stiffness	Ethiolat	-0.371	0.236
femur stiffness	Propylpyrazoletriol	-0.371	0.236
femur stiffness	N-acetyl-l-carnosine	0.364	0.245
femur stiffness	D-erythro-imidazolylglycerol phosphate	-0.357	0.255
femur stiffness	L-pyroglutamic acid	0.357	0.255
femur stiffness	1-stearoyl-2-hydroxy-sn-glycero-3-phosphocholine	-0.357	0.255
femur stiffness	p-Cresol	0.357	0.255
femur stiffness	Dl-lactate	-0.357	0.255
femur stiffness	Taurolithocholic acid	-0.357	0.255
femur stiffness	Ser-Thr	-0.35	0.265
femur stiffness	Phenylalanine	-0.35	0.265
femur stiffness	4-hydroxy-l-phenylglycine	-0.35	0.265
femur stiffness	N-acetylhistamine	-0.343	0.276
femur stiffness	(1s,2r-d-erythro-2-n-myristoylamino)-1-phenyl-1-propanol	-0.343	0.276
femur stiffness	Deoxycarnitine	-0.343	0.276
femur stiffness	4-hydroxy-l-isoleucine	0.343	0.276
femur stiffness	Pinostrobin	-0.343	0.276
femur stiffness	(+)-6-aminopenicillanic acid	-0.343	0.276
femur stiffness	5-ethyl-2'-deoxyuridine	0.336	0.286
femur stiffness	Lys-Trp-Lys	0.329	0.297
femur stiffness	O-tolidine	0.329	0.297
femur stiffness	Hexanoyl-l-carnitine	-0.329	0.297
femur stiffness	3,4'-dimethoxy-2'-hydroxychalcone	-0.329	0.297
femur stiffness	1,2-dilauroyl-sn-glycero-3-phospho-sn-glycerol	-0.329	0.297
femur stiffness	Maltotetraose	-0.329	0.297
femur stiffness	L-propionylcarnitine	-0.322	0.308
femur stiffness	L-glutarylcarnitine	-0.322	0.308
femur stiffness	Hydroxyisocaproic acid	-0.322	0.308
femur stiffness	Indole-3-carboxylic acid	-0.315	0.319
femur stiffness	1,2-diamino-2-methylpropane	-0.315	0.319
femur stiffness	3-Hydroxycapric acid	-0.315	0.319
femur stiffness	Leucine	-0.308	0.331
femur stiffness	Glycerol 3-phosphate	-0.301	0.342
[truncated: 2,754 more rows]
