# Supplementary material for: Untargeted metabolomics reveals the effect of rearing systems on bone quality parameters in chickens
Source: Front Genet. 2023 Jan 4;13:1071562. doi: 10.3389/fgene.2022.1071562 (PMC9846032; doi:10.3389/fgene.2022.1071562)
Supplement: Supplementary file 5 [file Table4.XLSX]

## Sheet: Sheet1
Supplementary Table 4. List of metabolic pathways by enrichment analysis for selected metabolites
Pathway name	Total	Hits	p-value	Impact
Valine, leucine and isoleucine biosynthesis	8	3	0.0199	0
Aminoacyl-tRNA biosynthesis	48	8	0.0303	0
Arginine biosynthesis	13	3	0.076	0.07051
Pyrimidine metabolism	40	6	0.089	0.21667
Histidine metabolism	16	3	0.1257	0.18852
Taurine and hypotaurine metabolism	8	2	0.126	0.42857
Phenylalanine metabolism	8	2	0.126	0.5
Glycerophospholipid metabolism	35	7	0.0165	0.4119
Pantothenate and CoA biosynthesis	19	3	0.184	0
Tryptophan metabolism	39	5	0.188	0.33687
Citrate cycle (TCA cycle)	20	3	0.205	0.12396
Linoleic acid metabolism	4	1	0.28	0
Phenylalanine, tyrosine and tryptophan biosynthesis	4	1	0.28	0.5
Butanoate metabolism	15	2	0.334	0
Nicotinate and nicotinamide metabolism	15	2	0.334	0.03671
Synthesis and degradation of ketone bodies	5	1	0.337	0
Purine metabolism	62	6	0.362	0.06204
Alanine, aspartate and glutamate metabolism	28	3	0.381	0.42308
Nitrogen metabolism	6	1	0.389	0
D-Glutamine and D-glutamate metabolism	6	1	0.389	0.5
Fructose and mannose metabolism	18	2	0.421	0.03037
Porphyrin and chlorophyll metabolism	30	3	0.425	0.16485
Glyoxylate and dicarboxylate metabolism	32	3	0.468	0.02381
beta-Alanine metabolism	21	2	0.502	0
Glycine, serine and threonine metabolism	34	3	0.51	0.07063
Pyruvate metabolism	22	2	0.528	0.0311
Ascorbate and aldarate metabolism	10	1	0.561	0.25
Valine, leucine and isoleucine degradation	40	3	0.623	0.02264
Galactose metabolism	27	2	0.642	0.08756
alpha-Linolenic acid metabolism	13	1	0.657	0
Glutathione metabolism	28	2	0.662	0.0112
Glycosylphosphatidylinositol (GPI)-anchor biosynthesis	14	1	0.685	0.00399
Primary bile acid biosynthesis	46	3	0.718	0.11397
Glycerolipid metabolism	16	1	0.733	0.04361
Terpenoid backbone biosynthesis	18	1	0.774	0.11429
Amino sugar and nucleotide sugar metabolism	37	2	0.804	0.04723
Arginine and proline metabolism	38	2	0.816	0.086
Sphingolipid metabolism	21	1	0.824	0.02434
Glycolysis / Gluconeogenesis	26	1	0.884	0.00084
Arachidonic acid metabolism	32	1	0.93	0
Cysteine and methionine metabolism	33	1	0.935	0.10446
Biosynthesis of unsaturated fatty acids	36	1	0.95	0
Tyrosine metabolism	42	1	0.97	0.02463
Fatty acid biosynthesis	47	1	0.98	0
Steroid hormone biosynthesis	71	1	0.997	0
