# Supplementary material for: Untargeted metabolomics reveals the effect of rearing systems on bone quality parameters in chickens
Source: Front Genet. 2023 Jan 4;13:1071562. doi: 10.3389/fgene.2022.1071562 (PMC9846032; doi:10.3389/fgene.2022.1071562)
Supplement: Supplementary file 6 [file Table1.XLSX]

## Sheet: Sheet1
Supplementary Table 1. Dietary nutrients at different stages
Chemical composition	1~3 weeks of age	4~7 weeks of age	7~12 weeks of age
Metabolic energy (Mkcal/Kg)	2.96	3.06	3.16
Crude protein (%)	21.05	17.53	16.12
Total Calcium (%)	0.95	0.8	0.7
Total phosphorus (%)	0.68	0.55	0.49
Available phosphorus (%)	0.46	0.41	0.25
Total lysine (%)	0.95	0.8	0.76
Total methionine (%)	0.44	0.41	0.35
Total threonine (%)	0.74	0.68	0.58
Total tryptophan (%)	0.18	0.16	0.14
Total arginine (%)	1.16	1.05	0.9
